# Supplementary material for: The 3′ Pol II pausing at replication-dependent histone genes is regulated by Mediator through Cajal bodies’ association with histone locus bodies
Source: Nat Commun. 2022 May 25;13:2905. doi: 10.1038/s41467-022-30632-w (PMC9133132; doi:10.1038/s41467-022-30632-w)
Supplement: Supplementary file 4 — Supplementary Data 1 [file 41467_2022_30632_MOESM4_ESM.csv]

	ensembl.gene	gene_id	seqid	source	start	end	strand	transcript_id	type_of_gene
1	ENSG00000006634	DBF4	7	refGene	87876493	87909552	+	NM_001318061	protein-coding
2	ENSG00000007047	MARK4	19	refGene	45251271	45305284	+	NM_031417	protein-coding
3	ENSG00000009307	CSDE1	1	refGene	114758050	114716913	-	NM_001242891	protein-coding
4	ENSG00000029363	BCLAF1	6	refGene	136289846	136256627	-	NM_014739	protein-coding
5	ENSG00000081692	JMJD4	1	refGene	227735411	227731189	-	NM_023007	protein-coding
6	ENSG00000102870	ZNF629	16	refGene	30787205	30778456	-	NM_001345970	protein-coding
7	ENSG00000103549	RNF40	16	refGene	30761612	30776307	+	NM_001207033	protein-coding
8	ENSG00000104980	TIMM44	19	refGene	7943666	7926718	-	NM_006351	protein-coding
9	ENSG00000116353	MECR	1	refGene	29230934	29192657	-	NM_001349717	protein-coding
10	ENSG00000117425	PTCH2	1	refGene	44842944	44819844	-	NM_001166292	protein-coding
11	ENSG00000122140	MRPS2	9	refGene	135499965	135504673	+	NM_001371401	protein-coding
12	ENSG00000123595	RAB9A	X	refGene	13689128	13710504	+	NM_004251	protein-coding
13	ENSG00000124575	HIST1H1D	6	refGene	26234988	26234212	-	NM_005320	protein-coding
14	ENSG00000128191	DGCR8	22	refGene	20080232	20111877	+	NM_001190326	protein-coding
15	ENSG00000130520	LSM4	19	refGene	18323076	18306236	-	NM_001252129	protein-coding
16	ENSG00000131051	RBM39	20	refGene	35742260	35701347	-	NM_184234	protein-coding
17	ENSG00000133112	TPT1	13	refGene	45341284	45333471	-	NM_001286272	protein-coding
18	ENSG00000146278	PNRC1	6	refGene	89080751	89085160	+	NM_006813	protein-coding
19	ENSG00000149782	PLCB3	11	refGene	64251530	64269452	+	NM_001316314	protein-coding
20	ENSG00000152795	HNRNPDL	4	refGene	82430225	82422564	-	NM_031372	protein-coding
21	ENSG00000160818	GPATCH4	1	refGene	156601487	156594308	-	NM_182679	protein-coding
22	ENSG00000167088	SNRPD1	18	refGene	21612314	21633520	+	NM_006938	protein-coding
23	ENSG00000168298	HIST1H1E	6	refGene	26156331	26157115	+	NM_005321	protein-coding
24	ENSG00000169564	PCBP1	2	refGene	70087477	70089202	+	NM_006196	protein-coding
25	ENSG00000179743	AL450998.2	1	refGene	15848147	15834215	-	NR_024279	ncRNA
26	ENSG00000180096	1-Sep	16	refGene	30382815	30378135	-	NM_052838	protein-coding
27	ENSG00000180596	HIST1H2BC	6	refGene	26123904	26123467	-	NM_003526	protein-coding
28	ENSG00000183598	HIST2H3D	1	refGene	149813681	149813225	-	NM_001123375	protein-coding
29	ENSG00000184260	HIST2H2AC	1	refGene	149886975	149887411	+	NM_003517	protein-coding
30	ENSG00000187837	HIST1H1C	6	refGene	26056471	26055740	-	NM_005319	protein-coding
31	ENSG00000189091	SF3B3	16	refGene	70523816	70577668	+	NM_012426	protein-coding
32	ENSG00000196866	HIST1H2AD	6	refGene	26199293	26198784	-	NM_021065	protein-coding
33	ENSG00000197061	HIST1H4C	6	refGene	26103948	26104337	+	NM_003542	protein-coding
34	ENSG00000198805	PNP	14	refGene	20469379	20478006	+	NM_000270	protein-coding
35	ENSG00000199377	RNU5F-1	1	refGene	44721901	44721786	-	NR_002753	snRNA
36	ENSG00000202538	RNU4-2	12	refGene	120291903	120291763	-	NR_003137	snRNA
37	ENSG00000213265	TSGA13	7	refGene	130687432	130668646	-	NM_001304968	protein-coding
38	ENSG00000215417	MIR17HG	13	refGene	91347820	91354575	+	NR_027350	ncRNA
39	ENSG00000229388	LINC01715	1	refGene	28643256	28648799	+	NR_146730	ncRNA
40	ENSG00000233822	HIST1H2BN	6	refGene	27838662	27839110	+	NM_003520	protein-coding
41	ENSG00000252699	SNORA21B	17	refGene	38851658	38851524	-	NR_145761	snoRNA
42	ENSG00000274641	HIST1H2BO	6	refGene	27893425	27893891	+	NM_003527	protein-coding
43	ENSG00000275221	HIST1H2AK	6	refGene	27838339	27837880	-	NM_003510	protein-coding
44	ENSG00000276168	RN7SL1	14	refGene	49586580	49586878	+	NR_002715	scRNA
45	ENSG00000277157	HIST1H4D	6	refGene	26189076	26188710	-	NM_003539	protein-coding
46	ENSG00000278828	HIST1H3H	6	refGene	27810064	27810536	+	NM_003536	protein-coding
47	ENSG00000281000	SNORD3D	17	refGene	19112636	19112420	-	NR_006882	snoRNA
48	ENSG00000281398	SNHG4	5	refGene	139273752	139283184	+	NR_036536	ncRNA
49	ENSG00000286522	HIST1H3B	6	refGene	26032060	26031589	-	NM_003537	protein-coding
50	NA	SNORD3C	17	refGene	19190245	19190029	-	NR_006881	snoRNA
