# Supplementary material for: The 3′ Pol II pausing at replication-dependent histone genes is regulated by Mediator through Cajal bodies’ association with histone locus bodies
Source: Nat Commun. 2022 May 25;13:2905. doi: 10.1038/s41467-022-30632-w (PMC9133132; doi:10.1038/s41467-022-30632-w)
Supplement: Supplementary file 5 — Supplementary Data 2 [file 41467_2022_30632_MOESM5_ESM.csv]

gene_id	gene_name	gene_biotype	log2FoldChange	padj
ENSG00000001617	SEMA3F	protein_coding	-1.160442329	1.05E-34
ENSG00000005102	MEOX1	protein_coding	-1.60829278	9.15E-05
ENSG00000007402	CACNA2D2	protein_coding	-1.402465295	2.70E-30
ENSG00000008226	DLEC1	protein_coding	-1.025558766	5.85E-24
ENSG00000008324	SS18L2	protein_coding	-1.089179975	1.05E-50
ENSG00000010256	UQCRC1	protein_coding	-1.00841063	2.44E-110
ENSG00000010319	SEMA3G	protein_coding	-1.537090564	3.01E-28
ENSG00000011376	LARS2	protein_coding	-1.073864369	1.97E-160
ENSG00000011677	GABRA3	protein_coding	-4.375085552	0.000976985
ENSG00000016391	CHDH	protein_coding	-1.034100134	3.75E-70
ENSG00000019549	SNAI2	protein_coding	-3.245937608	1.21E-257
ENSG00000041880	PARP3	protein_coding	-1.026750575	1.01E-16
ENSG00000044524	EPHA3	protein_coding	-1.743331435	6.53E-104
ENSG00000046774	MAGEC2	protein_coding	-6.231213017	2.20E-15
ENSG00000046889	PREX2	protein_coding	-1.542349684	3.88E-85
ENSG00000050030	NEXMIF	protein_coding	-1.167506577	9.26E-15
ENSG00000056998	GYG2	protein_coding	-1.442668092	1.69E-55
ENSG00000059377	TBXAS1	protein_coding	-1.279021552	4.53E-09
ENSG00000060982	BCAT1	protein_coding	-1.515269945	2.99E-228
ENSG00000066405	CLDN18	protein_coding	-1.462962548	3.60E-10
ENSG00000067445	TRO	protein_coding	-1.489903573	1.45E-94
ENSG00000068001	HYAL2	protein_coding	-1.226285246	2.65E-84
ENSG00000068781	STON1-GTF2A1L	protein_coding	-1.177160085	6.47E-19
ENSG00000069535	MAOB	protein_coding	-2.514192409	0.003668674
ENSG00000070669	ASNS	protein_coding	-1.227328206	1.30E-186
ENSG00000070950	RAD18	protein_coding	-1.377822813	5.45E-173
ENSG00000071282	LMCD1	protein_coding	-1.100848705	1.94E-10
ENSG00000072756	TRNT1	protein_coding	-1.340218187	2.51E-109
ENSG00000073712	FERMT2	protein_coding	-1.089021283	1.18E-127
ENSG00000074410	CA12	protein_coding	-1.491460871	8.10E-48
ENSG00000075043	KCNQ2	protein_coding	-1.520772589	9.36E-114
ENSG00000075643	MOCOS	protein_coding	-1.490713785	1.30E-68
ENSG00000075975	MKRN2	protein_coding	-1.633492672	4.93E-225
ENSG00000077092	RARB	protein_coding	-1.097695462	1.29E-34
ENSG00000078596	ITM2A	protein_coding	-5.558648135	9.89E-12
ENSG00000079385	CEACAM1	protein_coding	-1.449295454	4.37E-09
ENSG00000088451	TGDS	protein_coding	-1.396800331	1.29E-143
ENSG00000088543	C3orf18	protein_coding	-1.441234232	3.08E-18
ENSG00000088899	LZTS3	protein_coding	-1.037428001	4.04E-29
ENSG00000089006	SNX5	protein_coding	-1.341118969	0
ENSG00000089057	SLC23A2	protein_coding	-1.387519914	9.16E-158
ENSG00000090097	PCBP4	protein_coding	-1.026544888	2.40E-21
ENSG00000092208	GEMIN2	protein_coding	-1.004229151	2.93E-62
ENSG00000092621	PHGDH	protein_coding	-1.438685933	8.35E-235
ENSG00000093183	SEC22C	protein_coding	-1.033206035	1.15E-100
ENSG00000093217	XYLB	protein_coding	-1.226245139	1.01E-70
ENSG00000100234	TIMP3	protein_coding	-1.440645165	2.02E-95
ENSG00000100427	MLC1	protein_coding	-3.415965314	1.62E-09
ENSG00000100478	AP4S1	protein_coding	-1.016511183	6.17E-30
ENSG00000100504	PYGL	protein_coding	-2.305239274	0
ENSG00000100889	PCK2	protein_coding	-1.915069161	7.97E-156
ENSG00000100934	SEC23A	protein_coding	-1.065683153	6.45E-138
ENSG00000101003	GINS1	protein_coding	-1.160923603	3.27E-124
ENSG00000101220	C20orf27	protein_coding	-1.088248783	9.72E-88
ENSG00000101298	SNPH	protein_coding	-1.00110563	1.09E-09
ENSG00000101489	CELF4	protein_coding	-1.120381733	7.87E-05
ENSG00000102007	PLP2	protein_coding	-1.427495608	1.69E-13
ENSG00000102021	LUZP4	protein_coding	-3.537065051	0.002985832
ENSG00000103257	SLC7A5	protein_coding	-1.655893789	0
ENSG00000103460	TOX3	protein_coding	-1.472153506	5.28E-21
ENSG00000103876	FAH	protein_coding	-1.017470115	1.72E-49
ENSG00000104044	OCA2	protein_coding	-1.335033005	1.27E-14
ENSG00000104722	NEFM	protein_coding	-1.321151126	2.32E-101
ENSG00000105245	NUMBL	protein_coding	-1.051926864	3.91E-37
ENSG00000105409	ATP1A3	protein_coding	-1.086147468	2.78E-15
ENSG00000105755	ETHE1	protein_coding	-1.063242769	8.01E-17
ENSG00000107614	TRDMT1	protein_coding	-1.039548797	4.82E-37
ENSG00000108622	ICAM2	protein_coding	-2.2703997	0.004857321
ENSG00000110492	MDK	protein_coding	-1.218105324	4.85E-104
ENSG00000110675	ELMOD1	protein_coding	-1.047076949	1.59E-18
ENSG00000111331	OAS3	protein_coding	-2.725346452	0.00212695
ENSG00000113369	ARRDC3	protein_coding	-1.171086248	3.89E-56
ENSG00000113851	CRBN	protein_coding	-1.106102327	1.02E-93
ENSG00000114026	OGG1	protein_coding	-1.416430613	3.54E-116
ENSG00000114200	BCHE	protein_coding	-1.807096513	6.69E-27
ENSG00000114251	WNT5A	protein_coding	-1.123358415	7.05E-90
ENSG00000114268	PFKFB4	protein_coding	-1.096840371	2.26E-23
ENSG00000114353	GNAI2	protein_coding	-1.029504154	6.06E-84
ENSG00000114405	C3orf14	protein_coding	-1.529737061	1.82E-90
ENSG00000114738	MAPKAPK3	protein_coding	-1.131348273	1.19E-116
ENSG00000114767	RRP9	protein_coding	-1.152618802	1.21E-83
ENSG00000114779	ABHD14B	protein_coding	-1.002419497	3.93E-49
ENSG00000114902	SPCS1	protein_coding	-1.075299594	4.68E-131
ENSG00000114904	NEK4	protein_coding	-1.011639361	5.71E-113
ENSG00000115252	PDE1A	protein_coding	-2.097690086	2.31E-08
ENSG00000116711	PLA2G4A	protein_coding	-1.533854822	7.44E-46
ENSG00000116741	RGS2	protein_coding	-1.136134543	8.39E-47
ENSG00000116761	CTH	protein_coding	-1.112641946	4.56E-51
ENSG00000116791	CRYZ	protein_coding	-1.301645657	5.07E-78
ENSG00000116852	KIF21B	protein_coding	-1.273801374	3.00E-31
ENSG00000116962	NID1	protein_coding	-1.222303634	1.40E-194
ENSG00000117069	ST6GALNAC5	protein_coding	-1.000643211	0.003598069
ENSG00000117507	FMO6P	transcribed_unitary_pseudogene	-1.041629693	0.002076136
ENSG00000117595	IRF6	protein_coding	-1.121861055	1.15E-06
ENSG00000118231	CRYGD	protein_coding	-1.022883701	0.000433105
ENSG00000118263	KLF7	protein_coding	-1.038247437	3.48E-16
ENSG00000118849	RARRES1	protein_coding	-1.12017798	1.71E-06
ENSG00000120088	CRHR1	protein_coding	-1.570463421	0.000355623
ENSG00000120500	ARR3	protein_coding	-1.019379737	0.000252635
ENSG00000120675	DNAJC15	protein_coding	-1.37540525	0.001653944
ENSG00000120949	TNFRSF8	protein_coding	-1.54141318	0.003077548
ENSG00000121440	PDZRN3	protein_coding	-1.028906968	1.74E-55
ENSG00000122786	CALD1	protein_coding	-1.258490588	3.16E-163
ENSG00000123584	MAGEA9	protein_coding	-3.193244195	0.000322476
ENSG00000124575	HIST1H1D	protein_coding	-1.842853128	0
ENSG00000125037	EMC3	protein_coding	-1.496746925	2.81E-166
ENSG00000125046	SSUH2	protein_coding	-6.602372041	3.62E-09
ENSG00000125462	C1orf61	protein_coding	-1.664714589	2.75E-21
ENSG00000125772	GPCPD1	protein_coding	-1.074137926	8.50E-97
ENSG00000125848	FLRT3	protein_coding	-1.319987331	5.60E-55
ENSG00000125850	OVOL2	protein_coding	-1.160791316	6.22E-49
ENSG00000125962	ARMCX5	protein_coding	-2.464360377	2.54E-229
ENSG00000126950	TMEM35A	protein_coding	-2.393411387	0.003436739
ENSG00000127399	LRRC61	protein_coding	-1.228781518	3.41E-41
ENSG00000128383	APOBEC3A	protein_coding	-2.57032355	1.39E-10
ENSG00000128965	CHAC1	protein_coding	-1.057897207	1.59E-13
ENSG00000129353	SLC44A2	protein_coding	-1.043168388	1.04E-53
ENSG00000129596	CDO1	protein_coding	-1.419725462	3.91E-16
ENSG00000130234	ACE2	protein_coding	-1.115525343	7.35E-10
ENSG00000130829	DUSP9	protein_coding	-1.017064666	5.62E-62
ENSG00000130844	ZNF331	protein_coding	-1.502797774	0.000675637
ENSG00000131368	MRPS25	protein_coding	-1.897330742	0
ENSG00000131370	SH3BP5	protein_coding	-1.870021879	4.34E-180
ENSG00000131375	CAPN7	protein_coding	-1.601673976	3.84E-244
ENSG00000131379	C3orf20	protein_coding	-1.482169843	8.43E-07
ENSG00000131381	RBSN	protein_coding	-1.739589871	1.05E-287
ENSG00000131389	SLC6A6	protein_coding	-2.243829851	4.47E-165
ENSG00000131969	ABHD12B	protein_coding	-2.990051977	1.93E-52
ENSG00000132155	RAF1	protein_coding	-1.711877495	0
ENSG00000132170	PPARG	protein_coding	-2.221369965	3.54E-188
ENSG00000132182	NUP210	protein_coding	-1.385282527	1.06E-226
ENSG00000133169	BEX1	protein_coding	-2.355024896	1.07E-30
ENSG00000133627	ACTR3B	protein_coding	-1.04990674	2.57E-55
ENSG00000134070	IRAK2	protein_coding	-1.7389519	5.32E-26
ENSG00000134072	CAMK1	protein_coding	-1.381274654	5.86E-73
ENSG00000134077	THUMPD3	protein_coding	-1.816401922	3.58E-281
ENSG00000134086	VHL	protein_coding	-1.8350122	0
ENSG00000134108	ARL8B	protein_coding	-1.669554887	5.02E-211
ENSG00000134109	EDEM1	protein_coding	-1.800991063	5.26E-252
ENSG00000134198	TSPAN2	protein_coding	-1.484995949	3.94E-20
ENSG00000134369	NAV1	protein_coding	-1.041459374	2.64E-37
ENSG00000135069	PSAT1	protein_coding	-1.326077026	2.07E-125
ENSG00000135776	ABCB10	protein_coding	-1.05395276	2.69E-134
ENSG00000136010	ALDH1L2	protein_coding	-1.56021955	3.66E-74
ENSG00000137142	IGFBPL1	protein_coding	-2.535677905	7.97E-25
ENSG00000138119	MYOF	protein_coding	-1.648607655	1.83E-05
ENSG00000138413	IDH1	protein_coding	-1.015417362	2.57E-91
ENSG00000138623	SEMA7A	protein_coding	-1.440850403	9.57E-19
ENSG00000139329	LUM	protein_coding	-3.666736741	0.000208424
ENSG00000139910	NOVA1	protein_coding	-1.245433389	1.42E-10
ENSG00000140044	JDP2	protein_coding	-1.077060984	1.44E-15
ENSG00000141431	ASXL3	protein_coding	-1.037249085	3.89E-44
ENSG00000143452	HORMAD1	protein_coding	-2.173783361	0.002081208
ENSG00000143858	SYT2	protein_coding	-1.072065917	4.46E-22
ENSG00000143867	OSR1	protein_coding	-1.599015065	0.009124684
ENSG00000144554	FANCD2	protein_coding	-1.788748279	0
ENSG00000144559	TAMM41	protein_coding	-2.034308194	5.40E-130
ENSG00000144560	VGLL4	protein_coding	-1.4525829	1.04E-139
ENSG00000144596	GRIP2	protein_coding	-1.158858693	2.20E-08
ENSG00000144597	EAF1	protein_coding	-1.623655331	9.01E-200
ENSG00000144681	STAC	protein_coding	-1.101996365	0.002268165
ENSG00000144711	IQSEC1	protein_coding	-1.758758619	2.00E-98
ENSG00000144712	CAND2	protein_coding	-1.745219378	1.25E-137
ENSG00000144713	RPL32	protein_coding	-1.77685374	0
ENSG00000144791	LIMD1	protein_coding	-1.028129279	2.75E-114
ENSG00000144908	ALDH1L1	protein_coding	-1.655718256	0.000590944
ENSG00000145526	CDH18	protein_coding	-1.59548994	0.001612886
ENSG00000145721	LIX1	protein_coding	-1.603579431	5.65E-15
ENSG00000146677	AC004453.1	processed_pseudogene	-1.437580484	1.64E-16
ENSG00000146858	ZC3HAV1L	protein_coding	-1.621644016	1.39E-105
ENSG00000146910	CNPY1	protein_coding	-1.335792026	3.24E-20
ENSG00000147041	SYTL5	protein_coding	-2.833727428	3.00E-151
ENSG00000147065	MSN	protein_coding	-1.166425896	6.22E-156
ENSG00000147614	ATP6V0D2	protein_coding	-1.0474004	0.000298942
ENSG00000148344	PTGES	protein_coding	-1.500459588	3.05E-06
ENSG00000149575	SCN2B	protein_coding	-3.01981056	1.35E-05
ENSG00000150051	MKX	protein_coding	-1.184207569	2.21E-08
ENSG00000150995	ITPR1	protein_coding	-1.197402506	1.01E-104
ENSG00000151640	DPYSL4	protein_coding	-1.420486084	6.23E-50
ENSG00000152642	GPD1L	protein_coding	-1.241272917	2.56E-122
ENSG00000152661	GJA1	protein_coding	-1.243834881	3.62E-114
ENSG00000152749	GPR180	protein_coding	-1.447505811	1.08E-213
ENSG00000152969	JAKMIP1	protein_coding	-1.50595246	3.53E-16
ENSG00000152977	ZIC1	protein_coding	-1.169448601	0.000534728
ENSG00000153560	UBP1	protein_coding	-1.000742003	3.60E-112
ENSG00000154188	ANGPT1	protein_coding	-1.342808777	3.03E-05
ENSG00000154545	MAGED4	protein_coding	-1.060782118	1.21E-28
ENSG00000154743	TSEN2	protein_coding	-2.002958996	8.08E-239
ENSG00000154767	XPC	protein_coding	-1.658237072	3.33E-184
ENSG00000154781	CCDC174	protein_coding	-1.669698075	9.79E-106
ENSG00000156103	MMP16	protein_coding	-1.299617456	5.01E-44
ENSG00000156959	LHFPL4	protein_coding	-2.2023236	0.002304667
ENSG00000156983	BRPF1	protein_coding	-1.667888345	2.08E-184
ENSG00000156990	RPUSD3	protein_coding	-1.741634138	1.59E-249
ENSG00000157014	TATDN2	protein_coding	-1.878190866	6.56E-282
ENSG00000157017	GHRL	protein_coding	-1.948606478	3.43E-36
ENSG00000157020	SEC13	protein_coding	-1.822999803	0
ENSG00000157036	EXOG	protein_coding	-1.032807556	2.11E-53
ENSG00000157103	SLC6A1	protein_coding	-1.564673798	8.85E-05
ENSG00000157150	TIMP4	protein_coding	-1.104486956	0.009188684
ENSG00000157152	SYN2	protein_coding	-1.514091661	1.01E-30
ENSG00000157399	ARSE	protein_coding	-3.442782743	7.32E-09
ENSG00000158164	TMSB15A	protein_coding	-1.370328499	1.15E-06
ENSG00000158301	GPRASP2	protein_coding	-1.659511711	1.38E-187
ENSG00000158458	NRG2	protein_coding	-1.156246674	1.80E-07
ENSG00000159164	SV2A	protein_coding	-2.990743739	6.22E-27
ENSG00000160801	PTH1R	protein_coding	-1.150265015	0.000706264
ENSG00000161249	DMKN	protein_coding	-1.016710478	6.29E-79
ENSG00000161267	BDH1	protein_coding	-3.315199761	2.34E-43
ENSG00000162069	BICDL2	protein_coding	-1.128000119	6.36E-27
ENSG00000162373	BEND5	protein_coding	-1.644127405	0.000191247
ENSG00000162623	TYW3	protein_coding	-1.167435086	1.33E-101
ENSG00000162670	BRINP3	protein_coding	-5.283060659	8.54E-18
ENSG00000162733	DDR2	protein_coding	-5.218261545	0
ENSG00000162738	VANGL2	protein_coding	-1.082880632	2.73E-41
ENSG00000162843	WDR64	protein_coding	-1.610699742	0.00148631
ENSG00000162877	PM20D1	protein_coding	-1.087676198	3.35E-08
ENSG00000162888	C1orf147	antisense	-2.111256432	1.44E-11
ENSG00000163075	CFAP221	protein_coding	-1.191081179	1.09E-05
ENSG00000163357	DCST1	protein_coding	-1.25828711	7.34E-10
ENSG00000163517	HDAC11	protein_coding	-1.807567635	9.16E-34
ENSG00000163528	CHCHD4	protein_coding	-1.95894719	2.74E-163
ENSG00000163539	CLASP2	protein_coding	-1.041612787	9.64E-159
ENSG00000163584	RPL22L1	protein_coding	-2.593755277	0
ENSG00000163634	THOC7	protein_coding	-1.092017302	1.60E-84
ENSG00000163638	ADAMTS9	protein_coding	-1.140442465	1.72E-35
ENSG00000163661	PTX3	protein_coding	-1.56984273	4.72E-05
ENSG00000163666	HESX1	protein_coding	-1.144991654	6.57E-05
ENSG00000163686	ABHD6	protein_coding	-1.114776386	7.08E-33
ENSG00000163703	CRELD1	protein_coding	-1.4791483	2.03E-63
ENSG00000163705	FANCD2OS	protein_coding	-1.758690012	1.15E-138
ENSG00000163719	MTMR14	protein_coding	-1.240764656	2.61E-100
ENSG00000163808	KIF15	protein_coding	-1.325891409	2.59E-147
ENSG00000163931	TKT	protein_coding	-1.023968734	1.93E-114
ENSG00000163938	GNL3	protein_coding	-1.040156336	1.72E-159
ENSG00000164048	ZNF589	protein_coding	-1.064222562	1.48E-109
ENSG00000164076	CAMKV	protein_coding	-1.726331117	1.84E-50
ENSG00000164078	MST1R	protein_coding	-1.753821395	3.28E-05
ENSG00000164086	DUSP7	protein_coding	-1.422567233	5.36E-79
ENSG00000164294	GPX8	protein_coding	-1.290247017	4.00E-77
ENSG00000164932	CTHRC1	protein_coding	-1.335174193	1.82E-05
ENSG00000165309	ARMC3	protein_coding	-2.542412386	0.000184338
ENSG00000165349	SLC7A3	protein_coding	-2.629192235	1.88E-30
ENSG00000165449	SLC16A9	protein_coding	-1.198737008	2.68E-28
ENSG00000165801	ARHGEF40	protein_coding	-1.189891769	4.08E-37
ENSG00000165973	NELL1	protein_coding	-1.147990814	8.40E-06
ENSG00000166317	SYNPO2L	protein_coding	-2.666265688	6.33E-06
ENSG00000166492	FAM86GP	unprocessed_pseudogene	-3.164661627	5.41E-14
ENSG00000168137	SETD5	protein_coding	-1.534133227	3.31E-273
ENSG00000168209	DDIT4	protein_coding	-1.380336083	2.99E-164
ENSG00000168298	HIST1H1E	protein_coding	-1.008258887	1.98E-148
ENSG00000168301	KCTD6	protein_coding	-1.070206327	1.61E-47
ENSG00000168542	COL3A1	protein_coding	-2.186371197	9.89E-17
ENSG00000168827	GFM1	protein_coding	-1.022447475	2.21E-119
ENSG00000168952	STXBP6	protein_coding	-1.624241275	7.61E-36
ENSG00000169035	KLK7	protein_coding	-1.011424629	0.009347094
ENSG00000169093	ASMTL	protein_coding	-1.235535005	4.17E-47
ENSG00000169255	B3GALNT1	protein_coding	-2.544615851	6.39E-24
ENSG00000170191	NANP	protein_coding	-1.100355057	6.05E-38
ENSG00000170364	SETMAR	protein_coding	-1.834896122	1.39E-104
ENSG00000170396	ZNF804A	protein_coding	-2.016534968	4.54E-14
ENSG00000170860	LSM3	protein_coding	-1.589525569	4.68E-209
ENSG00000170876	TMEM43	protein_coding	-2.072534606	0
ENSG00000170989	S1PR1	protein_coding	-1.094897737	1.02E-06
ENSG00000171135	JAGN1	protein_coding	-1.873113044	4.37E-152
ENSG00000171148	TADA3	protein_coding	-1.170007101	1.72E-86
ENSG00000171388	APLN	protein_coding	-1.807630565	9.32E-08
ENSG00000172037	LAMB2	protein_coding	-1.074646363	2.11E-75
ENSG00000172264	MACROD2	protein_coding	-1.026195038	1.26E-08
ENSG00000172340	SUCLG2	protein_coding	-1.891557282	5.87E-182
ENSG00000172936	MYD88	protein_coding	-2.06003196	1.36E-05
ENSG00000173267	SNCG	protein_coding	-2.078564028	0.002953112
ENSG00000173295	FAM86B3P	transcribed_unprocessed_pseudogene	-1.028551454	1.06E-15
ENSG00000173530	TNFRSF10D	protein_coding	-8.338644502	9.50E-22
ENSG00000173546	CSPG4	protein_coding	-1.290713221	2.10E-33
ENSG00000174840	PDE12	protein_coding	-1.021344728	7.77E-110
ENSG00000175329	ISX	protein_coding	-1.92687343	9.64E-05
ENSG00000175592	FOSL1	protein_coding	-1.000117957	0.00372584
ENSG00000176046	NUPR1	protein_coding	-1.014717139	4.01E-15
ENSG00000176746	MAGEB6	protein_coding	-5.383410091	0.000887335
ENSG00000177463	NR2C2	protein_coding	-1.619612012	0
ENSG00000177732	SOX12	protein_coding	-1.058828802	3.52E-51
ENSG00000177990	DPY19L2	protein_coding	-2.707127198	4.06E-05
ENSG00000178035	IMPDH2	protein_coding	-1.114921459	1.59E-259
ENSG00000178038	ALS2CL	protein_coding	-1.175529543	8.93E-16
ENSG00000178498	DTX3	protein_coding	-6.823978324	1.36E-36
ENSG00000179008	C14orf39	protein_coding	-1.152156164	0.007853246
ENSG00000179331	RAB39A	protein_coding	-1.059333075	6.57E-26
ENSG00000179750	APOBEC3B	protein_coding	-1.647648517	4.34E-17
ENSG00000180385	EMC3-AS1	transcribed_unprocessed_pseudogene	-1.727922289	3.05E-137
ENSG00000180914	OXTR	protein_coding	-8.790305383	1.79E-12
ENSG00000180964	TCEAL8	protein_coding	-1.120805315	8.81E-80
ENSG00000181201	HIST3H2BA	unitary_pseudogene	-1.769526041	1.10E-38
ENSG00000181218	HIST3H2A	protein_coding	-1.401930159	1.93E-106
ENSG00000181418	DDN	protein_coding	-1.171316642	1.57E-08
ENSG00000181585	TMIE	protein_coding	-2.107134766	0.000844939
ENSG00000181652	ATG9B	protein_coding	-1.462952858	0.002441981
ENSG00000182054	IDH2	protein_coding	-1.377900234	9.01E-139
ENSG00000182158	CREB3L2	protein_coding	-1.037489145	4.67E-70
ENSG00000183023	SLC8A1	protein_coding	-1.219353554	4.12E-85
ENSG00000183098	GPC6	protein_coding	-1.166941912	1.79E-97
ENSG00000183161	FANCF	protein_coding	-2.906881937	0.000463804
ENSG00000183298	RPSAP19	processed_pseudogene	-1.201420191	3.78E-130
ENSG00000183305	MAGEA2B	protein_coding	-8.107871673	1.55E-20
ENSG00000183598	HIST2H3D	protein_coding	-1.294373356	1.21E-152
ENSG00000183873	SCN5A	protein_coding	-1.133921048	3.33E-37
ENSG00000184260	HIST2H2AC	protein_coding	-1.290878032	2.09E-148
ENSG00000184675	AMER1	protein_coding	-1.223506333	1.69E-78
ENSG00000184678	HIST2H2BE	protein_coding	-1.316956539	6.90E-139
ENSG00000185008	ROBO2	protein_coding	-1.5182537	6.71E-81
ENSG00000185247	MAGEA11	protein_coding	-3.655860505	1.08E-08
ENSG00000185565	LSAMP	protein_coding	-1.042794984	0.000804784
ENSG00000186162	CIDECP	transcribed_unprocessed_pseudogene	-1.274042882	1.53E-25
ENSG00000186469	GNG2	protein_coding	-1.282440368	1.39E-06
ENSG00000186642	PDE2A	protein_coding	-1.111922889	0.00645158
ENSG00000186648	CARMIL3	protein_coding	-1.372476017	1.23E-05
ENSG00000186792	HYAL3	protein_coding	-1.016215129	3.61E-18
ENSG00000186871	ERCC6L	protein_coding	-1.269934366	3.83E-138
ENSG00000187091	PLCD1	protein_coding	-1.015809713	1.13E-11
ENSG00000188338	SLC38A3	protein_coding	-1.19165832	3.17E-17
ENSG00000188488	SERPINA5	protein_coding	-3.890597397	0.006778687
ENSG00000188707	ZBED6CL	protein_coding	-1.245755376	9.02E-50
ENSG00000188732	FAM221A	protein_coding	-2.958126583	2.46E-21
ENSG00000188856	RPSAP47	processed_pseudogene	-2.334440201	8.04E-166
ENSG00000188869	TMC3	protein_coding	-1.078846506	8.91E-06
ENSG00000189184	PCDH18	protein_coding	-1.215822119	2.86E-22
ENSG00000189367	KIAA0408	protein_coding	-1.199357572	3.88E-23
ENSG00000189398	OR7E12P	unprocessed_pseudogene	-3.181478144	1.40E-13
ENSG00000196154	S100A4	protein_coding	-1.772415165	0.002064157
ENSG00000196220	SRGAP3	protein_coding	-1.885605258	2.20E-58
ENSG00000196482	ESRRG	protein_coding	-1.567069226	9.74E-33
ENSG00000196632	WNK3	protein_coding	-1.064991724	1.21E-77
ENSG00000196739	COL27A1	protein_coding	-1.070358436	5.82E-37
ENSG00000196757	ZNF700	protein_coding	-1.898796638	3.69E-11
ENSG00000196890	HIST3H2BB	protein_coding	-1.716511232	7.45E-213
ENSG00000196924	FLNA	protein_coding	-1.013584296	1.73E-34
ENSG00000197043	ANXA6	protein_coding	-1.036899799	2.56E-141
ENSG00000197153	HIST1H3J	protein_coding	-1.02901731	1.37E-145
ENSG00000197172	MAGEA6	protein_coding	-5.118795061	1.42E-45
ENSG00000197448	GSTK1	protein_coding	-1.019275115	1.23E-76
ENSG00000197467	COL13A1	protein_coding	-1.073486461	5.80E-16
ENSG00000197548	ATG7	protein_coding	-1.560493452	1.60E-180
ENSG00000197565	COL4A6	protein_coding	-1.10949378	7.31E-60
ENSG00000198157	HMGN5	protein_coding	-1.523387972	2.34E-64
ENSG00000198420	TCAF1	protein_coding	-1.078240211	1.99E-162
ENSG00000198860	TSEN15	protein_coding	-1.038882439	3.90E-87
ENSG00000198930	CSAG1	protein_coding	-5.810146975	0.000121721
ENSG00000198932	GPRASP1	protein_coding	-2.240316302	5.76E-34
ENSG00000198934	MAGEE1	protein_coding	-1.462446808	5.67E-11
ENSG00000199568	RNU5A-1	snRNA	-1.465792799	1.17E-05
ENSG00000199815	RF00560	snoRNA	-1.997773291	0.009532972
ENSG00000199879	RNU1-120P	snRNA	-1.708748483	8.93E-07
ENSG00000200156	RNU5B-1	snRNA	-1.319885744	1.54E-05
ENSG00000200169	RNU5D-1	snRNA	-1.065145132	5.61E-07
ENSG00000200795	RNU4-1	snRNA	-1.028576721	6.04E-22
ENSG00000200972	RNU5A-8P	snRNA	-1.608981984	0.002634692
ENSG00000200997	RNU1-85P	snRNA	-1.759492881	8.62E-18
ENSG00000201544	SNORA16B	snoRNA	-1.145040433	0.003436739
ENSG00000201558	RNVU1-6	snRNA	-1.414062387	1.13E-06
ENSG00000202363	SNORA62	snoRNA	-1.146711393	7.54E-17
ENSG00000202408	RNU1-122P	snRNA	-1.699311553	4.05E-05
ENSG00000202444	RNU5E-6P	snRNA	-1.199129181	0.000105458
ENSG00000203811	HIST2H3C	protein_coding	-1.056393226	2.88E-90
ENSG00000203812	HIST2H2AA3	protein_coding	-1.285559163	6.76E-45
ENSG00000203814	HIST2H2BF	protein_coding	-1.325848425	1.71E-146
ENSG00000203818	HIST2H3PS2	protein_coding	-1.591978407	1.48E-42
ENSG00000203819	HIST2H2BC	processed_pseudogene	-1.098517935	1.97E-12
ENSG00000203852	HIST2H3A	protein_coding	-1.033739802	1.91E-85
ENSG00000203930	LINC00632	lincRNA	-1.062299914	0.005355025
ENSG00000204131	NHSL2	protein_coding	-1.091410291	3.64E-20
ENSG00000204334	ERICH2	protein_coding	-1.199317993	0.007634651
ENSG00000205542	TMSB4X	protein_coding	-1.146979815	3.95E-27
ENSG00000205669	ACOT6	protein_coding	-4.423706772	0.00719805
ENSG00000205927	OLIG2	protein_coding	-1.074648346	9.59E-09
ENSG00000206562	METTL6	protein_coding	-1.740657035	3.25E-161
ENSG00000206567	AC022007.1	lincRNA	-1.687306733	1.05E-22
ENSG00000206573	THUMPD3-AS1	antisense	-1.81950012	6.65E-196
ENSG00000206760	SNORA6	snoRNA	-1.158893897	2.88E-26
ENSG00000206828	RF00003	snRNA	-1.85074817	5.29E-12
ENSG00000207205	RNVU1-15	snRNA	-2.006323549	8.19E-24
ENSG00000207496	SNORA7A	snoRNA	-1.57050739	5.49E-30
ENSG00000207501	RNVU1-14	snRNA	-1.983768722	1.37E-48
ENSG00000207725	MIR222	miRNA	-4.302364386	4.01E-09
ENSG00000207870	MIR221	miRNA	-4.730508483	4.19E-40
ENSG00000212195	RF00012	snoRNA	-1.66481387	7.14E-15
ENSG00000212354	RNU6-1242P	snRNA	-2.019710269	0.000999081
ENSG00000213018	AL590762.1	processed_pseudogene	-1.096427365	0.000893782
ENSG00000213244	HIST2H3DP1	unprocessed_pseudogene	-1.47637659	6.08E-28
ENSG00000213401	MAGEA12	protein_coding	-5.636754434	2.51E-09
ENSG00000213621	RPSAP54	processed_pseudogene	-1.619209683	4.69E-76
ENSG00000213689	TREX1	protein_coding	-1.255499863	8.04E-13
ENSG00000213694	S1PR3	protein_coding	-1.207784345	9.88E-20
ENSG00000213963	AC019080.1	sense_overlapping	-1.157530987	1.30E-09
ENSG00000213967	ZNF726	protein_coding	-3.882705208	1.09E-20
ENSG00000214021	TTLL3	protein_coding	-1.546330478	1.06E-137
ENSG00000214263	RPSAP53	processed_pseudogene	-3.039906665	2.27E-08
ENSG00000214286	PDCL3P3	processed_pseudogene	-6.060580441	3.55E-05
ENSG00000214338	SOGA3	protein_coding	-1.429112723	2.60E-20
ENSG00000215160	OR7E122P	transcribed_unprocessed_pseudogene	-3.155153366	6.07E-05
ENSG00000217653	AL353692.1	processed_pseudogene	-1.038540895	0.000314472
ENSG00000219747	AL133260.1	processed_pseudogene	-1.145020735	0.0031896
ENSG00000221867	MAGEA3	protein_coding	-5.846855682	1.51E-28
ENSG00000222041	CYTOR	lincRNA	-1.461649249	6.24E-69
ENSG00000222076	RNU2-3P	snRNA	-1.765260171	0.005154855
ENSG00000222724	RNU2-63P	snRNA	-1.511258003	4.85E-06
ENSG00000223345	HIST2H2BA	transcribed_unprocessed_pseudogene	-1.269550742	8.66E-54
ENSG00000223572	CKMT1A	protein_coding	-1.697848668	3.94E-256
ENSG00000223756	TSSC2	transcribed_unprocessed_pseudogene	-3.579496447	1.39E-59
ENSG00000224078	SNHG14	processed_transcript	-1.002223124	3.59E-24
ENSG00000224261	RPSAP18	processed_pseudogene	-1.105339326	1.83E-06
ENSG00000224383	PRR29	protein_coding	-3.026516919	9.16E-05
ENSG00000224548	Z75741.1	processed_pseudogene	-1.325044923	0.001580815
ENSG00000224660	SH3BP5-AS1	antisense	-1.919975002	4.59E-182
ENSG00000224721	AC007182.1	antisense	-1.309391957	0.007068216
ENSG00000224817	AC010789.1	lincRNA	-3.693235222	0.00185246
ENSG00000224895	VPS26BP1	processed_pseudogene	-1.34415089	0.00061702
ENSG00000224959	AC017002.1	lincRNA	-1.403396102	1.78E-06
ENSG00000225026	AC091492.1	processed_pseudogene	-2.123931134	0.001105448
ENSG00000225178	RPSAP58	processed_pseudogene	-1.246765564	6.30E-158
ENSG00000225255	LINC01297	lincRNA	-1.580778468	0.005594653
ENSG00000225280	AL158013.1	antisense	-1.502543844	0.000820485
ENSG00000225401	TGIF2P1	processed_pseudogene	-1.013000518	0.002195511
ENSG00000225479	PLCB1-IT1	sense_intronic	-1.19086372	0.000481359
ENSG00000225526	MKRN2OS	protein_coding	-1.887220523	9.72E-28
ENSG00000225558	UBE2D3P2	processed_pseudogene	-1.258209129	0.005080764
ENSG00000225643	AL606491.1	lincRNA	-2.156883525	0.00157773
ENSG00000225697	SLC26A6	protein_coding	-1.181758754	2.78E-68
ENSG00000225715	AL512504.1	processed_pseudogene	-1.248178546	0.009981924
ENSG00000225733	FGD5-AS1	antisense	-1.774835883	0
ENSG00000225762	LINC01389	antisense	-1.097933681	0.001668726
ENSG00000226056	MTND4P32	processed_pseudogene	-1.595389364	0.003326177
ENSG00000226372	DCAF8L1	protein_coding	-5.265679596	0.000318637
ENSG00000226416	MRPL23-AS1	antisense	-1.032964281	0.000629396
ENSG00000226642	ACTG1P12	processed_pseudogene	-1.936421165	0.001448654
ENSG00000226715	LINC01709	lincRNA	-2.581133889	6.06E-82
ENSG00000226917	LINC01276	lincRNA	-3.306514487	0.007844041
ENSG00000227028	SLC8A1-AS1	antisense	-1.279043123	1.66E-17
ENSG00000227110	LMCD1-AS1	antisense	-1.169962434	0.009485335
ENSG00000227193	AC244453.1	lincRNA	-1.224762228	1.74E-07
ENSG00000227211	AL035551.1	processed_pseudogene	-3.200760531	0.002780084
ENSG00000227212	PFN1P6	processed_pseudogene	-1.170159276	1.78E-13
ENSG00000227359	AC017074.1	lincRNA	-1.765068124	0.008519655
ENSG00000227929	SRGAP3-AS3	antisense	-3.3735055	2.07E-06
ENSG00000227992	AC108463.1	processed_pseudogene	-1.942953109	0.000986289
ENSG00000228213	NLGN1-AS1	antisense	-1.087821653	4.77E-05
ENSG00000228242	AC093495.1	antisense	-1.619677526	6.78E-116
ENSG00000228290	TBX18-AS1	antisense	-1.430946103	0.002532915
ENSG00000228492	RAB11FIP1P1	processed_pseudogene	-1.301082545	1.03E-20
ENSG00000228723	SRGAP3-AS2	antisense	-2.381029012	0.000647755
ENSG00000229191	AL358473.1	antisense	-1.455805935	5.56E-07
ENSG00000229217	CYCSP11	processed_pseudogene	-1.831647808	0.000768651
ENSG00000229832	AL360091.1	sense_intronic	-1.06003391	3.85E-05
ENSG00000230223	ATXN8OS	antisense	-1.11024338	0.000557337
ENSG00000230342	FANCD2P2	unprocessed_pseudogene	-1.500430898	0.000616007
ENSG00000230499	AC108463.2	lincRNA	-1.868364669	0.005145296
ENSG00000230530	LIMD1-AS1	bidirectional_promoter_lncRNA	-1.111338872	1.05E-45
ENSG00000230592	RPSAP8	processed_pseudogene	-1.538426451	6.44E-06
ENSG00000230650	AC140479.2	processed_pseudogene	-1.665946081	4.08E-05
ENSG00000230683	DDTP1	processed_pseudogene	-1.309503152	0.008426302
ENSG00000230781	Z83820.1	unitary_pseudogene	-2.875228122	0.000183622
ENSG00000231066	NPM1P9	processed_pseudogene	-1.038162918	2.26E-07
ENSG00000231177	LINC00852	antisense	-1.840975834	6.06E-26
ENSG00000231369	Z97353.1	processed_pseudogene	-1.221469681	0.00217151
ENSG00000231416	AL358472.1	processed_pseudogene	-1.057711916	0.009317378
ENSG00000232093	DCST1-AS1	antisense	-1.105414505	0.000247207
ENSG00000232290	AL133260.2	antisense	-1.422718553	0.002568634
ENSG00000232455	LARS2-AS1	antisense	-1.024589087	0.007596779
ENSG00000232721	AC239800.2	lincRNA	-1.21292242	0.007702092
ENSG00000232901	CYCSP10	processed_pseudogene	-1.786109279	1.53E-12
ENSG00000233008	LINC01725	lincRNA	-2.738908513	0.008508781
ENSG00000233080	LINC01399	transcribed_processed_pseudogene	-1.317227876	1.26E-12
ENSG00000233578	EIF4EP1	processed_pseudogene	-1.371507283	0.001293473
ENSG00000233922	LINC01694	lincRNA	-2.273918562	1.58E-30
ENSG00000234286	AC006026.3	antisense	-5.53359691	0.000453451
ENSG00000234618	RPSAP9	processed_pseudogene	-2.264266546	1.31E-85
ENSG00000234788	HSPA8P3	processed_pseudogene	-1.180774352	1.74E-05
ENSG00000234832	AL096677.1	antisense	-1.154385244	0.003035535
ENSG00000234915	AL360091.3	antisense	-1.18831154	0.002262826
ENSG00000235274	Z75741.2	processed_pseudogene	-1.834146818	6.43E-18
ENSG00000235559	NOP56P1	processed_pseudogene	-1.07045159	0.000526292
ENSG00000235721	AC013268.3	processed_pseudogene	-1.837985382	0.000637686
ENSG00000235843	AL390961.2	antisense	-1.293243038	0.00352357
ENSG00000236062	GSTM5P1	processed_pseudogene	-4.945790173	0.001166051
ENSG00000236544	AC008060.3	lincRNA	-2.701489445	0.001933302
ENSG00000236732	AC094019.1	unprocessed_pseudogene	-1.131018848	0.004945829
ENSG00000237027	AL159174.1	antisense	-1.170778443	0.001362791
ENSG00000237289	CKMT1B	protein_coding	-1.617802786	1.53E-226
ENSG00000237506	RPSAP15	processed_pseudogene	-1.459566669	3.97E-148
ENSG00000237816	RPL21P109	processed_pseudogene	-1.115703229	0.009341563
ENSG00000238269	PAGE2B	protein_coding	-3.786421237	0.008639035
ENSG00000238278	ALG1L6P	unprocessed_pseudogene	-1.059276997	3.25E-16
ENSG00000238825	RNU1-13P	snRNA	-1.164481283	7.59E-07
ENSG00000239039	SNORD13	snoRNA	-1.368180423	2.04E-06
ENSG00000240087	RPSAP12	processed_pseudogene	-1.21154545	7.39E-125
ENSG00000240089	BMS1P3	transcribed_unprocessed_pseudogene	-2.015303237	6.55E-05
ENSG00000240180	RPL12P28	processed_pseudogene	-1.217308072	0.000422883
ENSG00000240288	GHRLOS	antisense	-2.097758349	1.10E-35
ENSG00000240350	AC017002.3	lincRNA	-1.254497075	0.00036034
ENSG00000240929	HIST2H2BB	transcribed_unprocessed_pseudogene	-1.357693804	2.62E-80
ENSG00000241158	ADAMTS9-AS1	antisense	-1.325925543	4.86E-07
ENSG00000241213	LINC02024	lincRNA	-2.896465833	0.004514996
ENSG00000241553	ARPC4	protein_coding	-1.617501011	2.29E-204
ENSG00000242428	C3orf67-AS1	antisense	-1.272223824	0.00996101
ENSG00000242516	LINC00960	lincRNA	-1.325561394	3.15E-07
ENSG00000242599	CSAG4	transcribed_unprocessed_pseudogene	-4.517087595	0.006951145
ENSG00000243173	RN7SL861P	misc_RNA	-3.473597333	0.004289386
ENSG00000243244	STON1	protein_coding	-1.124801008	1.20E-28
ENSG00000243433	AC010973.1	antisense	-1.009043784	0.000135505
ENSG00000243696	AC006254.1	protein_coding	-1.019075929	3.16E-24
ENSG00000243904	RPSAP5	processed_pseudogene	-1.372655871	0.007525718
ENSG00000244026	FAM86DP	transcribed_unprocessed_pseudogene	-1.250916928	2.03E-47
ENSG00000244586	WNT5A-AS1	antisense	-1.021413718	1.71E-05
ENSG00000244730	AC139451.1	processed_pseudogene	-1.265941045	0.003379451
ENSG00000246465	AC138904.1	lincRNA	-1.167683388	3.74E-40
ENSG00000247809	NR2F2-AS1	antisense	-1.283015139	9.94E-15
ENSG00000248334	WHAMMP2	transcribed_unprocessed_pseudogene	-1.025652351	2.45E-16
ENSG00000248487	ABHD14A	protein_coding	-1.076410173	1.36E-26
ENSG00000248498	ASNSP1	transcribed_unprocessed_pseudogene	-1.169975124	1.77E-09
ENSG00000249310	APOBEC3B-AS1	antisense	-2.635540521	3.48E-10
ENSG00000249568	AC104793.1	antisense	-3.57269137	1.67E-06
ENSG00000249645	AC114912.1	lincRNA	-5.155736482	0.002882299
ENSG00000249786	EAF1-AS1	antisense	-1.553588676	8.74E-109
ENSG00000250090	AL390198.2	unprocessed_pseudogene	-1.14321926	2.55E-06
ENSG00000250151	ARPC4-TTLL3	protein_coding	-1.570116891	9.80E-173
ENSG00000250420	AACSP1	transcribed_unprocessed_pseudogene	-1.837168836	0.004384947
ENSG00000251129	LINC02506	lincRNA	-2.699197604	3.31E-34
ENSG00000251728	RF00019	misc_RNA	-1.755640418	0.006368669
ENSG00000251774	RNU6-377P	snRNA	-1.780030444	0.000811966
ENSG00000253420	AC103853.1	antisense	-1.093471223	0.006777789
ENSG00000253553	AC090568.2	antisense	-1.230643858	0.001638314
ENSG00000253688	AC026904.3	lincRNA	-4.601665337	0.000396638
ENSG00000253831	ETV3L	protein_coding	-1.106420953	1.73E-05
ENSG00000254363	AC011379.2	processed_transcript	-1.49455562	1.43E-05
ENSG00000254485	AC026191.1	antisense	-1.595760533	1.38E-36
ENSG00000254999	BRK1	protein_coding	-1.535863176	7.46E-189
ENSG00000255154	HTD2	protein_coding	-1.055614467	6.66E-65
ENSG00000255330	AL096711.2	protein_coding	-1.256910344	1.39E-35
ENSG00000255644	AC010185.1	antisense	-1.105583621	1.92E-08
ENSG00000255921	AC026310.2	antisense	-2.274346947	9.93E-07
ENSG00000256482	AC023796.2	antisense	-1.657980473	4.20E-36
ENSG00000256651	AC006518.1	processed_pseudogene	-1.62274777	0.005424413
ENSG00000258314	AL589182.1	lincRNA	-1.934441095	0.000951766
ENSG00000258651	SEC23A-AS1	lincRNA	-1.036925011	5.97E-08
ENSG00000258745	AL358334.3	antisense	-2.209027728	4.52E-232
ENSG00000258985	AL352979.2	antisense	-1.239956664	6.59E-06
ENSG00000259007	AL358333.3	antisense	-1.784182243	0.006705319
ENSG00000259343	TMC3-AS1	antisense	-1.107869002	5.85E-08
ENSG00000259388	AC025040.2	processed_pseudogene	-1.034720368	0.003277617
ENSG00000259977	AL121578.3	lincRNA	-2.284726053	2.38E-11
ENSG00000260288	AC019294.2	processed_transcript	-1.032510606	0.002821499
ENSG00000260466	AC126696.2	antisense	-1.574155303	2.56E-81
ENSG00000260645	AL359715.2	lincRNA	-1.310091052	0.002105455
ENSG00000260668	AC093536.1	processed_pseudogene	-1.301566174	0.00094332
ENSG00000260683	AL591643.1	lincRNA	-2.741305291	9.63E-07
ENSG00000260892	AC105020.4	antisense	-1.617143784	7.46E-07
ENSG00000261083	LINC02516	lincRNA	-1.646511175	0.008995892
ENSG00000263528	IKBKE	protein_coding	-1.639937222	3.55E-30
ENSG00000263711	AC079062.1	processed_transcript	-5.140977361	3.44E-05
ENSG00000264229	RNU4ATAC	snRNA	-1.130549763	0.001974849
ENSG00000265158	LRRC37A7P	transcribed_processed_pseudogene	-3.7120704	0.001481238
ENSG00000267113	AF038458.1	processed_pseudogene	-1.304130567	0.001352086
ENSG00000267179	AC008770.2	protein_coding	-2.354058519	0.00036034
ENSG00000267397	AC090229.1	lincRNA	-1.210615998	0.000145548
ENSG00000267651	AC015961.1	lincRNA	-1.272190418	0.007011493
ENSG00000267924	AC139769.2	lincRNA	-3.571114977	2.00E-134
ENSG00000267978	MAGEA9B	protein_coding	-3.139722792	1.24E-05
ENSG00000268279	AC090004.1	protein_coding	-1.783342524	1.99E-148
ENSG00000268509	AC026202.3	antisense	-1.639446622	2.42E-18
ENSG00000268606	MAGEA2	protein_coding	-7.798762973	4.98E-25
ENSG00000268902	CSAG2	protein_coding	-5.11367079	1.24E-09
ENSG00000268916	CSAG3	protein_coding	-5.541012409	1.25E-11
ENSG00000269289	AC011503.1	antisense	-5.289187464	1.23E-05
ENSG00000269397	AC011503.2	sense_intronic	-6.359243592	9.44E-06
ENSG00000269421	ZNF92P3	unprocessed_pseudogene	-4.487792014	0.005670837
ENSG00000269586	CT45A10	protein_coding	-2.992612291	2.11E-05
ENSG00000269886	AC022382.1	antisense	-1.415129551	6.19E-14
ENSG00000269894	AC018809.1	sense_intronic	-2.007497625	4.61E-08
ENSG00000269902	AC234772.3	lincRNA	-4.722257281	4.11E-62
ENSG00000269926	DDIT4-AS1	antisense	-1.389023498	2.00E-134
ENSG00000269982	AC018809.2	antisense	-1.459836933	3.30E-14
ENSG00000270022	Z93241.1	lincRNA	-1.180927972	1.76E-20
ENSG00000270050	AL035427.1	antisense	-2.463026345	1.06E-42
ENSG00000270069	MIR222HG	lincRNA	-4.597052114	0
ENSG00000270103	AL360012.1	lincRNA	-1.243507822	3.98E-14
ENSG00000270157	AC004918.3	sense_intronic	-1.215901318	7.14E-20
ENSG00000270276	HIST2H4B	protein_coding	-1.138566508	7.64E-112
ENSG00000270562	AC097634.1	lincRNA	-1.168683659	3.79E-10
ENSG00000270722	RF00003	snRNA	-5.44085681	8.13E-57
ENSG00000270882	HIST2H4A	protein_coding	-1.139677178	1.71E-112
ENSG00000270885	RASL10B	protein_coding	-2.905252465	5.11E-109
ENSG00000271147	ARMCX5-GPRASP2	processed_transcript	-2.149753557	4.67E-123
ENSG00000271858	Z84492.1	antisense	-1.192144271	8.84E-06
ENSG00000271870	AC024060.1	antisense	-1.081821004	7.41E-14
ENSG00000271992	AL354872.2	lincRNA	-1.32534567	0.000188709
ENSG00000272087	AC080013.4	lincRNA	-1.230325238	4.86E-07
ENSG00000272163	AF106564.1	antisense	-1.103420056	1.52E-38
ENSG00000272196	HIST2H2AA4	protein_coding	-1.29171406	1.73E-48
ENSG00000272263	AC034198.2	antisense	-1.946746189	2.12E-16
ENSG00000272410	AC022384.1	protein_coding	-1.90328131	1.11E-237
ENSG00000272414	FAM47E-STBD1	protein_coding	-1.010199549	1.09E-18
ENSG00000272416	AC025175.1	lincRNA	-2.019542619	0.000170716
ENSG00000272434	AC137630.3	antisense	-1.051290711	5.85E-74
ENSG00000272573	MUSTN1	protein_coding	-1.150413569	2.14E-06
ENSG00000272762	AC115284.1	processed_transcript	-1.051830651	1.79E-12
ENSG00000273032	DGCR9	lincRNA	-1.3426815	0.007976922
ENSG00000273056	AL354694.1	lincRNA	-1.401541943	1.43E-05
ENSG00000273183	AC093726.2	antisense	-1.098109635	0.000140078
ENSG00000273213	AC239798.4	processed_transcript	-1.409692331	6.61E-102
ENSG00000273338	AC103591.3	antisense	-1.069615994	0.000650357
ENSG00000273445	AC133644.2	antisense	-1.719020575	0.002866366
ENSG00000273771	AC024337.2	lincRNA	-2.16065624	0.009941189
ENSG00000274210	RF00003	snRNA	-1.478275694	7.71E-18
ENSG00000274432	RF00004	snRNA	-1.179559681	0.000122542
ENSG00000274514	RF00017	misc_RNA	-1.993789106	0.002523733
ENSG00000274840	AC132807.2	lincRNA	-4.849954896	0.00010691
ENSG00000274978	RNU11	snRNA	-1.231419093	4.74E-14
ENSG00000275221	HIST1H2AK	protein_coding	-1.020986736	5.90E-60
ENSG00000275714	HIST1H3A	protein_coding	-1.073880461	9.09E-96
ENSG00000275835	TUBGCP5	protein_coding	-1.23324655	5.13E-92
ENSG00000276027	RNU12	snRNA	-1.142374167	5.57E-16
ENSG00000276216	AC245014.3	lincRNA	-2.013757302	3.82E-79
ENSG00000276678	RF02126	misc_RNA	-2.283538763	1.40E-05
ENSG00000276903	HIST1H2AL	protein_coding	-1.153666262	4.08E-81
ENSG00000276925	AC099778.2	processed_pseudogene	-1.223360256	0.007131534
ENSG00000277610	RNVU1-4	snRNA	-1.538378901	2.28E-05
ENSG00000277775	HIST1H3F	protein_coding	-2.439836581	2.39E-129
ENSG00000277855	AC097634.3	antisense	-1.298654557	0.000445719
ENSG00000278048	RF00004	snRNA	-1.482882187	1.18E-28
ENSG00000278099	RF00003	snRNA	-1.238776635	0.001017872
ENSG00000278463	HIST1H2AB	protein_coding	-1.044966789	2.73E-64
ENSG00000278596	MIR6077	miRNA	-2.621399237	3.89E-06
ENSG00000278677	HIST1H2AM	protein_coding	-1.028566447	7.29E-132
ENSG00000278828	HIST1H3H	protein_coding	-1.080126744	1.58E-91
ENSG00000279191	AC068491.4	TEC	-1.484936773	5.01E-10
ENSG00000279645	AC016251.1	TEC	-1.313053219	1.09E-06
ENSG00000280173	AC104447.1	TEC	-1.214120591	1.64E-21
ENSG00000280291	AC016251.2	TEC	-1.39105455	0.008815559
ENSG00000280374	AC019080.5	sense_intronic	-1.153104457	0.004438798
ENSG00000280721	LINC01943	lincRNA	-1.243021742	2.00E-14
ENSG00000281863	RF00416	snoRNA	-2.033538819	0.007625932
ENSG00000282912	AC108724.2	processed_pseudogene	-1.70449822	0.007596627
ENSG00000283458	AC011139.1	lincRNA	-1.381138611	2.32E-06
ENSG00000283662	AC138904.3	lincRNA	-1.245963868	5.91E-21
ENSG00000283676	MIR5087	miRNA	-1.597332487	3.33E-06
ENSG00000283762	MIR20A	miRNA	-1.98636987	1.70E-05
ENSG00000283815	MIR18A	miRNA	-1.18471696	3.59E-13
ENSG00000283971	MIR4442	miRNA	-1.115860606	5.05E-10
ENSG00000284204	MIR19A	miRNA	-1.068934514	2.53E-12
ENSG00000284364	MIR6824	miRNA	-1.131657047	0.000319318
ENSG00000284375	MIR19B1	miRNA	-1.090118345	0.004641571
ENSG00000284707	AC079781.5	processed_transcript	-1.212612161	3.79E-179
ENSG00000285016	AC017002.6	processed_transcript	-1.448051389	1.71E-08
ENSG00000285257	AL157893.1	unprocessed_pseudogene	-1.18476054	0.008847918
