# Supplementary material for: The 3′ Pol II pausing at replication-dependent histone genes is regulated by Mediator through Cajal bodies’ association with histone locus bodies
Source: Nat Commun. 2022 May 25;13:2905. doi: 10.1038/s41467-022-30632-w (PMC9133132; doi:10.1038/s41467-022-30632-w)
Supplement: Supplementary file 7 — Source Data [file 41467_2022_30632_MOESM7_ESM.xlsx]

## Sheet: Figure 1b
		gene type	numeric.mean	numeric.sd	numeric.p0	numeric.p25	numeric.p50	numeric.p75	numeric.p100	n
		RDH_genes	0.852855	2.70111	-8.43876	0.263149	1.60115	2.37794	5.27687	68
		snRNA	0.730061	1.71652	-2.66506	-0.401421	0.681214	1.91415	5.95814	57
		snoRNA	0.771467	1.87048	-5.38948	-0.0992992	0.689232	1.92557	5.73183	231
		rRNA	2.28728	2.36934	-1.86355	2.06809	3.16639	3.57397	4.80846	17
		other_non-coding	-0.627043	1.30738	-7.24289	-1.00773	-0.110272	-0.0212196	6.25605	6275
		other_protein-coding	-0.86251	1.61924	-7.36157	-2.09185	-0.358218	0	7.31127	18952

## Sheet: Figure 2e
	gene type	name	numeric.mean	numeric.sd	numeric.p0	numeric.p25	numeric.p50	numeric.p75	numeric.p100	n
	RDH_genes	NELFsi	1.57219	0.815238	0.103328	1.05893	1.57862	2.12524	3.41905	33
	RDH_genes	control	2.0922	0.94269	0.717135	1.45877	1.90204	2.94571	3.77341	33
	RDH_genes	CBP80si	1.35459	0.736785	0.0956538	0.79637	1.26291	1.98766	2.63462	33
	snRNA	NELFsi	2.92315	1.65399	-0.560537	1.91251	3.27311	3.99116	6.77353	25
	snRNA	control	3.3804	1.8275	0.0168593	2.0031	3.95464	4.53751	7.63259	25
	snRNA	CBP80si	2.69736	1.52769	-0.590953	1.6416	3.11378	3.67318	5.93498	25
	snoRNA	NELFsi	1.75122	2.05768	-7.76926	0.60367	1.50492	3.01711	6.78165	80
	snoRNA	control	2.23637	1.71802	0.0141163	0.836638	1.89204	3.12591	6.98548	80
	snoRNA	CBP80si	1.87453	1.56945	-1.5913	0.890198	1.71881	2.74421	6.44628	80
	rRNA	NELFsi	4.62325	1.52456	3.0294	3.73068	4.09103	5.17927	6.98079	8
	rRNA	control	5.09066	1.43668	2.13446	4.73784	5.22779	5.60453	6.77716	8
	rRNA	CBP80si	4.44826	1.30294	2.29679	3.85556	4.16928	5.29788	6.20588	8
	p value
		name	cont	NELFE	CBP80
	RDH genes	cont	1	0.0449235	0.00168219
		NELFE	0.0449235	1	0.289219
		CBP80	0.00168219	0.289219	1
	snRNA genes	cont	1	0.262981	0.121291
		NELFE	0.262981	1	0.452584
		CBP80	0.121291	0.452584	1
	snoRNA genes	cont	1	0.197654	0.32485
		NELFE	0.197654	1	0.646236
		CBP80	0.32485	0.646236	1
	rRNA	cont	1	0.328205	0.234499
		NELFE	0.328205	1	0.95913
		CBP80	0.234499	0.95913	1

## Sheet: Figure 4a, f
	Figure 4a	gene type	numeric.mean	numeric.sd	numeric.p0	numeric.p25	numeric.p50	numeric.p75	numeric.p100	n
		protein_coding	0.0860094	0.963251	-8.79031	-0.386548	-0.121474	0.39552	8.62925	13846
		RDH	-0.592145	1.11356	-2.43984	-1.14667	-0.928273	-0.716889	3.37242	67
		snRNA	-0.57919	1.75096	-5.44086	-1.55603	-1.05309	-0.286124	5.34005	3837
		p value
			protein_coding	HDE	snRNA
		protein_coding	1	3.6919e-16	8.48269e-12
		RDH	3.6919e-16	1	0.289083
		snRNA	8.48269e-12	0.289083	1
	Figure 4f		numeric.mean	numeric.sd	numeric.p0	numeric.p25	numeric.p50	numeric.p75	numeric.p100	n
		GB transcript log2 foldchange	-0.494485	1.06021	-2.43999	-1.08059	-0.790622	-0.387308	3.37266	81
		RT transcript log2 foldchange	1.53569	1.35761	-2.64816	0.757199	1.63426	2.30489	4.47334	81

## Sheet: Figure 4c, d
						c
		TRIM38 down				HIST1H1C				HIST1H2BC				HIST1H2BK				HIST1H3E				HIST1H3B				HIST2H2AA4				HIST2H4B
		IgG		Pol II		IgG		Pol II		IgG		Pol II		IgG		Pol II		IgG		Pol II		IgG		Pol II		IgG		Pol II		IgG		Pol II
		WT	EAF1mut	WT	EAF1mut	WT	EAF1mut	WT	EAF1mut	WT	EAF1mut	WT	EAF1mut	WT	EAF1mut	WT	EAF1mut	WT	EAF1mut	WT	EAF1mut	WT	EAF1mut	WT	EAF1mut	WT	EAF1mut	WT	EAF1mut	WT	EAF1mut	WT	EAF1mut
	#1	0.000760405	0.00119694	0.00343318	0.00678959	0.00274811	0.0172865	0.298287	0.119392	0.00475207	0.00355086	0.233059	0.0621836	0.00615018	0.0103647	0.11094	0.0478351	0.0059089	nd	0.00911924	0.00533572	0.013907	0.00172986	0.307837	0.104955	0.00271394	0.0142633	0.188882	0.0814051	0.00242214	0.00186455	0.429659	0.142327
	#2	0.000352235	0.0016326	0.00442187	0.00141398	0.0326296	0.00642845	0.297953	0.112321	0.00337729	0.00710494	0.284438	0.0651342	0.00643807	0.0124711	0.109488	0.0385777	0.00308949	0.00945793	0.0128452	0.00535828	nd	nd	0.384547	0.101757	0.00597403	0.00594458	0.173808	0.0729963	0.0016734	0.000169311	0.561533	0.156875
	#3	0.0126222	0.00101335	0.0053326	0.000852351	0.00490714	0.00862428	0.256947	0.113611	0.00216372	0.00491294	0.22119	0.077466	0.00310716	0.0132227	0.0818816	0.0531536	0.00355108	0.00674495	0.00744273	0.0049937	0.0281351	nd	0.321639	0.101873	0.00314233	0.00655271	0.137378	0.0953436	0.0255195	0.00106174	0.484104	0.138046
	mean	0.00457827	0.00128096	0.00439588	0.00301864	0.0134283	0.0107797	0.284396	0.115108	0.00343103	0.00518958	0.246229	0.0682613	0.0052318	0.0120195	0.10077	0.0465222	0.00418316	0.00810144	0.00980238	0.00522923	0.021021	0.00172986	0.338008	0.102861	0.00394343	0.00892019	0.166689	0.0832484	0.00987167	0.00103187	0.491765	0.145749
	SD	0.00696922	0.000318062	0.000949976	0.00327779	0.0166638	0.00574096	0.0237719	0.00376532	0.00129501	0.00179312	0.0336179	0.00810688	0.00184561	0.00148157	0.0163737	0.0073761	0.00151225	0.00191836	0.00276524	0.000204289	0.0100608	#DIV/0!	0.0408909	0.00181396	0.00177155	0.00463723	0.0264797	0.0112871	0.0135566	0.000848013	0.06627	0.00986994
	p-value		0.498715		0.547709		0.814804		0.00554538		0.247091		0.00868511		0.00862399		0.0163961		0.146434		0.102535		#DIV/0!		0.00982016		0.19591		0.019439		0.375934		0.0106987
		TRIM38 down				HIST1H1C				HIST1H2BC				HIST1H2BK				HIST1H3E				HIST1H3B				HIST2H2AA4				HIST2H4B
		IgG		ELL		IgG		ELL		IgG		ELL		IgG		ELL		IgG		ELL		IgG		ELL		IgG		ELL		IgG		ELL
		WT	EAF1mut	WT	EAF1mut	WT	EAF1mut	WT	EAF1mut	WT	EAF1mut	WT	EAF1mut	WT	EAF1mut	WT	EAF1mut	WT	EAF1mut	WT	EAF1mut	WT	EAF1mut	WT	EAF1mut	WT	EAF1mut	WT	EAF1mut	WT	EAF1mut	WT	EAF1mut
	#1	nd	0.00307158	0.00662598	0.00161337	0.00283626	0.010788	0.0610057	0.0168182	nd	0.00246513	0.0235468	0.0066033	0.000386164	0.00209022	0.0273354	0.00542955	0.00116724	0.00213729	0.0149194	0.00266084	0.00111032	0.00487106	0.0648782	0.012568	0.00153685	0.00173667	0.0392483	0.0090871	0.000552947	0.00586456	0.114769	0.0238092
	#2	0.00481905	0.00175146	0.00613883	0.00283583	0.00313172	0.00619145	0.0685461	0.0197805	0.00237252	0.000781909	0.0263051	0.00651714	0.00293191	0.00232615	0.0398158	0.00989268	0.00304022	0.00436349	0.0240313	0.0051821	0.0073191	0.00441799	0.0689193	0.0239498	0.00264742	0.00161889	0.0478544	0.00736348	0.0018587	0.000644476	0.109997	0.0263897
	#3	0.00265425	0.00496624	0.00999486	0.001619	0.00929988	0.00617017	0.0528078	0.00946299	0.00587777	0.00457484	0.0244918	0.00975399	0.00531176	0.00643048	0.0260283	0.0118851	0.00387183	0.00663529	0.0185472	0.00693312	nd	0.0052728	0.0677779	0.0361301	0.00413566	0.00388666	0.0427746	0.0103433	0.00687558	0.00318166	0.107897	0.0370896
	mean	0.00373665	0.00326309	0.00758656	0.00202274	0.00508929	0.00771655	0.0607865	0.0153539	0.00412514	0.00260729	0.0247813	0.00762481	0.00287661	0.00361562	0.0310598	0.00906911	0.0026931	0.00437869	0.0191659	0.00492535	0.00421471	0.00485395	0.0671918	0.024216	0.00277331	0.00241408	0.0432924	0.00893128	0.00309574	0.00323023	0.110888	0.0290962
	SD	0.00153074	0.00161593	0.00209983	0.000704168	0.00364947	0.00266	0.00787144	0.00531231	0.00247858	0.00190046	0.00140176	0.00184443	0.00246327	0.0024406	0.00761098	0.00330564	0.0013853	0.00224904	0.00458735	0.00214769	0.00439027	0.000427659	0.00208331	0.0117833	0.00130397	0.00127665	0.00432635	0.00149599	0.00333791	0.00261038	0.00352149	0.00704172
			0.767298		0.033714		0.375559		0.00200306		0.546589		0.000318872		0.730742		0.0238075		0.342501		0.0188213		0.870791		0.0214269		0.750297		0.0024484		0.958942		0.00042073

## Sheet: Figure 5k
	name	numeric.mean	numeric.sd	numeric.p0	numeric.p25	numeric.p50	numeric.p75	numeric.p100	n
	protein_coding	-0.0966973	2.39437	-19.5094	-0.77171	0.00997888	0.736819	17.8984	87796
	RDH	1.36561	2.53012	-0.462509	0.364406	0.808861	1.169	17.8984	140
	snRNA	0.594471	1.49207	-10.3474	-0.0820951	0.678228	1.01729	7.81036	256
	p-value
		protein_coding	RDH	snRNA
	protein_coding	1	1.91e-22	1.9e-14
	RDH	1.91e-22	1	0.00351873
	snRNA	1.9e-14	0.00351873	1

## Sheet: Figure 6f
	TYPE	numeric.mean	numeric.sd	numeric.p0	numeric.p25	numeric.p50	numeric.p75	numeric.p100	n
	Wild type	0.225165	0.135813	0.0192094	0.131229	0.195848	0.28401	0.784047	465
	EAF1 mutant	0.358252	0.166736	0.029	0.231294	0.347897	0.479552	0.785542	145

## Sheet: Figure 7a
MED26						MED1						ICE1							ELL						LSM11						FLASH
length (μm)	NPAT	MED26	Coilin	DAPI		length (μm)	NPAT	MED1	Coilin	DAPI		length (μm)	NPAT	ICE1	Coilin	DAPI	DAPI		length (μm)	NPAT	ELL	Coilin	DAPI		length (μm)	NPAT	LSM11	Coilin	DAPI		length (μm)	NPAT	FLASH	Coilin	DAPI
0	2241	12878	3921	59775		0	3143	26401	4437	59022		0	2338	2368	3236	59775	59775		0	3355.5	3818	4224.5	62048.5		0	1922	4829	4323	62815		0	2358	1995	4447	60647
0.00992	2222.9	12781.8	3940.28	59681.8		0.00992	3091.82	26423.9	4460.12	59021.3		0.00992	2255	2368	3236	59681.8	59681.8		0.00992	3364	3839	4248	62138		0.00992	1940	4863.09	4346.23	63076.8		0.00992	2337.41	2013	4446.88	60775
0.01985	2204	12723.8	3940.57	59635.1		0.01985	3022.83	26423.8	4437.46	59054.3		0.01985	2172	2348	3236	59635.1	59635.1		0.01985	3355.5	3859	4248	62263		0.01985	1940.18	4863.18	4369.45	63300.9		0.01985	2278.01	2013	4471.75	60904
0.02977	2204.29	12685.3	3940.58	59589		0.02977	2954	26446.3	4437.35	59088.5		0.02977	2139	2328	3236	59589	59589		0.02977	3346.5	3880	4236.5	62370		0.02977	1958	4846.53	4369.68	63599.2		0.02977	2199.11	2013	4471.62	61065
0.03969	2223	12704.8	3940.38	59727.1		0.03969	2920	26469.1	4390.94	59189.3		0.03969	2122	2328	3236	59727.1	59727.1		0.03969	3355.5	3901	4236.5	62495.5		0.03969	1958	4829.68	4369.9	63861.7		0.03969	2120.81	2013	4447	61226
0.04962	2241	12763.5	3921.96	59820.8		0.04962	2937.43	26513.3	4368.16	59292.4		0.04962	2122	2289	3236	59820.8	59820.8		0.04962	3346.5	3901	4236.5	62603		0.04962	1958	4812.85	4370.13	64122.7		0.04962	2062.02	2013	4446.4	61384.4
0.05954	2258.45	12822.4	3922.15	59866.6		0.05954	2989	26513.6	4321.42	59393.9		0.05954	2122	2269	3259	59866.6	59866.6		0.05954	3338	3922	4248	62674.5		0.05954	1977	4779.02	4369.66	64384.5		0.05954	2061.82	2013	4423	61448.1
0.06946	2294.36	12919.1	3921.67	59820.4		0.06946	3057	26490.4	4252.62	59529.4		0.06946	2106	2249	3259	59820.4	59820.4		0.06946	3337.5	3922	4282.5	62746		0.06946	1977.63	4761.23	4369.77	64642.6		0.06946	2081.33	2013.6	4423	61415.8
0.07939	2330.27	12977.3	3940	59773.2		0.07939	3126.68	26444.2	4205.89	59631.9		0.07939	2089	2229	3259	59773.2	59773.2		0.07939	3320	3932.5	4305.5	62746		0.07939	1995	4745.09	4369.88	64793.5		0.07939	2140.24	2030	4448.01	61383.4
0.08931	2419.36	12996.6	3959	59726.9		0.08931	3177.81	26419.8	4160.08	59668.5		0.08931	2039	2210	3259	59726.9	59726.9		0.08931	3320	3943	4375.5	62746		0.08931	1995.81	4728.35	4347.04	64943.1		0.08931	2160.09	2030	4496	61288.6
0.09923	2510.18	12959.9	3977.04	59586.7		0.09923	3196.71	26396.4	4160.31	59704		0.09923	1989	2210	3259	59586.7	59586.7		0.09923	3320	3953.5	4422	62746		0.09923	1995.9	4727.71	4324.16	65055.6		0.09923	2179.99	2013.85	4545	61159.4
0.10916	2635	12920.2	4012.94	59401.4		0.10916	3196.88	26397.2	4160.54	59739.9		0.10916	1940	2190	3259	59401.4	59401.4		0.10916	3329	3964	4457	62638.5		0.10916	2013.99	4727.88	4324.27	65168.2		0.10916	2198.95	2013.94	4593.62	60998.2
0.11908	2761.73	12863.7	4032.85	59212.4		0.11908	3179.11	26442.8	4182.39	59774.1		0.11908	1873	2210	3259	59212.4	59212.4		0.11908	3338	3974.5	4491.5	62495.5		0.11908	2031	4761.09	4347.39	65168.8		0.11908	2201.21	2014.03	4617.55	60805.1
0.129	2906.64	12823.8	4070.75	59026		0.129	3179.29	26490.6	4205.57	59772		0.129	1824	2210	3259	59026	59026		0.129	3355.5	3974.5	4526	62298.5		0.129	2032.18	4797.22	4391	65132.2		0.129	2221.31	2014.11	4617.43	60579.9
0.13893	3015.45	12825.5	4108.66	58839.5		0.13893	3145.39	26582.4	4274	59769.6		0.13893	1774	2249	3259	58839.5	58839.5		0.13893	3373	3974.5	4561.5	62137.5		0.13893	2068.27	4848.46	4437	65092.3		0.13893	2242.74	2014.2	4617.31	60293
0.14885	3085.91	12866.3	4125.2	58607		0.14885	3075.36	26673.3	4345.73	59766.9		0.14885	1774	2269	3259	58607	58607		0.14885	3400	3984.5	4584.5	61959.5		0.14885	2122	4901.84	4481.27	65021.4		0.14885	2262.01	2030	4617.19	60006.4
0.15877	3103.64	12923.2	4126.55	58513.6		0.15877	3007.37	26788.2	4437	59732.5		0.15877	1790	2308	3282	58513.6	58513.6		0.15877	3418	3974.5	4584.5	61762.5		0.15877	2138.55	4953.18	4481.15	64984.9		0.15877	2241.53	2031.37	4590.98	59811
0.1687	3086.91	12978.3	4145.37	58513.1		0.1687	2955.45	26923.1	4531.97	59661.2		0.1687	1807	2328	3305	58513.1	58513.1		0.1687	3418	3974.5	4607.5	61601.5		0.1687	2140	5005.44	4504.03	64910.6		0.1687	2182.62	2031.45	4518.86	59620.7
0.17862	3088.36	13017.5	4166	58563.8		0.17862	2921.54	27059.8	4622	59557.8		0.17862	1824	2348	3351	58563.8	58563.8		0.17862	3427	3953.5	4630.5	61440.5		0.17862	2140	5057.61	4526.92	64870.7		0.17862	2087.34	2048.54	4467.57	59494.8
0.18854	3052.27	13111.9	4204	58661		0.18854	2920	27196.6	4715	59455.3		0.18854	1824	2368	3398	58661	58661		0.18854	3444.5	3953.5	4654	61387.5		0.18854	2159.72	5093.59	4549.8	64871.1		0.18854	2027.72	2064	4395.61	59431.1
0.19847	2998.18	13247.9	4260	58753		0.19847	2918.29	27333.4	4762	59386.8		0.19847	1824	2387	3467	58753	58753		0.19847	3462	3932.5	4689	61297.5		0.19847	2161.62	5162.83	4595.69	64871.4		0.19847	1970.93	2081	4370.59	59463.4
0.20839	2943.99	13381	4298	58893		0.20839	2914.51	27449.7	4829.47	59352.2		0.20839	1840	2427	3513	58893	58893		0.20839	3498	3932.5	4723.5	61298		0.20839	2197.91	5214.28	4618.57	64867.9		0.20839	1914.23	2099	4346.36	59524.4
0.21831	2905	13513.9	4336	59073.8		0.21831	2895.37	27564.5	4878	59382		0.21831	1857	2446	3583	59073.8	59073.8		0.21831	3533.5	3953.5	4747	61333.5		0.21831	2234.98	5251.51	4641.46	64872.2		0.21831	1874.73	2117.88	4346.24	59621.5
0.22824	2870.91	13632	4355	59264		0.22824	2893.06	27678.3	4948	59453.2		0.22824	1873	2466	3629	59264	59264		0.22824	3569	3953.5	4793.5	61387		0.22824	2273.24	5283.98	4644	64942.4		0.22824	1856.02	2134.97	4346.11	59721.4
0.23816	2852.82	13768	4376.18	59537.5		0.23816	2892.63	27795	5017	59597.8		0.23816	1857	2466	3675	59537.5	59537.5		0.23816	3605	3974.5	4816.5	61441		0.23816	2309.63	5286.37	4667	65017.5		0.23816	1818.94	2167	4345.98	59850.7
0.24808	2837	13881.6	4411	59822		0.24808	2924.06	27910	5064	59767.7		0.24808	1840	2466	3721	59822	59822		0.24808	3658	3995	4863	61476.5		0.24808	2309.91	5303.8	4692.89	65096.4		0.24808	1816.92	2187.14	4369.98	59943
0.25801	2855	13936.9	4430	60100		0.25801	2959.76	28001	5064	59943		0.25801	1840	2466	3721	60100	60100		0.25801	3720.5	4036.5	4909.5	61512.5		0.25801	2325.83	5339.1	4739.01	65203.8		0.25801	1837.32	2204.22	4398	60036
0.26793	2873	13994.7	4449	60286		0.26793	3011.33	28070	5087	60147		0.26793	1873	2446	3721	60286	60286		0.26793	3800.5	4057.5	4944	61512.5		0.26793	2346.46	5373.67	4765.24	65236		0.26793	1857.58	2238.31	4472	60164
0.27785	2891	14074.3	4451.69	60418.6		0.27785	3062.04	28154.5	5130.62	60318		0.27785	1940	2427	3698	60418.6	60418.6		0.27785	3880.5	4089	4944	61530.5		0.27785	2383.6	5408.1	4785.24	65199		0.27785	1879.93	2255.53	4548.52	60293
0.28778	2961.36	14187.4	4449	60551.5		0.28778	3098.95	28245.4	5153.65	60454		0.28778	2023	2407	3698	60551.5	60551.5		0.28778	3996.5	4120.5	4944	61565.5		0.28778	2419.87	5460.53	4785.35	65199		0.28778	1939.43	2273.48	4622.64	60357
0.2977	3048.55	14320.2	4413.88	60690.1		0.2977	3149.75	28321	5196.06	60522		0.2977	2106	2387	3652	60690.1	60690.1		0.2977	4112.5	4151.5	4944	61583.5		0.2977	2456.29	5509.4	4785.47	65162		0.2977	2038.77	2273.56	4696.62	60357
0.30762	3117.55	14435.9	4379.79	60828.7		0.30762	3206.55	28397	5223.26	60584.7		0.30762	2205	2368	3629	60828.7	60828.7		0.30762	4237	4182.5	4944	61566		0.30762	2526.61	5544.75	4789.17	65162		0.30762	2153.31	2290.65	4745.9	60357
0.31755	3187.2	14531.6	4342.14	60975.5		0.31755	3292.37	28511.4	5269.3	60584.5		0.31755	2321	2368	3606	60975.5	60975.5		0.31755	4335	4203.5	4955.5	61530		0.31755	2595.89	5593.36	4812.4	65167.9		0.31755	2288.49	2290.73	4819.86	60287.9
0.32747	3207.83	14595.8	4307.5	61114.4		0.32747	3395.2	28629.4	5296	60550.4		0.32747	2470	2387	3559	61114.4	61114.4		0.32747	4406	4224.5	5002.5	61476.5		0.32747	2681.01	5645.46	4835.63	65174.3		0.32747	2442.47	2290.82	4873.12	60126.7
0.33739	3225.56	14641.3	4285.52	61215		0.33739	3515.19	28743.8	5296	60442.4		0.33739	2653	2427	3513	61215	61215		0.33739	4459	4266.5	5060.5	61405		0.33739	2750.68	5714.71	4858.86	65137.6		0.33739	2599.83	2307.91	4947.37	59939
0.34732	3225.28	14644.9	4266.72	61308		0.34732	3635.02	28859	5319	60333.9		0.34732	2835	2466	3490	61308	61308		0.34732	4495	4308	5118.5	61316		0.34732	2840.67	5797.98	4901.05	65100.2		0.34732	2757.86	2324.99	5045.62	59725.3
0.35724	3236.45	14648.5	4248.73	61316.3		0.35724	3758.74	28992.3	5323.34	60224.4		0.35724	2935	2545	3490	61316.3	61316.3		0.35724	4495	4349.5	5188	61226		0.35724	2934.74	5866.33	4924.16	64989.4		0.35724	2930.62	2360.07	5143.86	59564.8
0.36716	3250.63	14633.4	4248.91	61308		0.36716	3878.84	29087.8	5343	60087.7		0.36716	3001	2624	3467	61308	61308		0.36716	4494.5	4412.5	5292.5	61172.5		0.36716	3007.47	5952.51	4947.28	64945.1		0.36716	3068.72	2411.16	5262.65	59346
0.37709	3282.63	14630.1	4249.1	61261		0.37709	3946.75	29180	5343	60018.8		0.37709	3051	2723	3467	61261	61261		0.37709	4503.5	4495.5	5455	61137		0.37709	3076.13	6049	4947.39	64878.1		0.37709	3166.82	2463.25	5360.77	59147.4
0.38701	3303.73	14591.4	4282.74	61169		0.38701	3988.33	29253	5370.51	60011.5		0.38701	3100	2821	3467	61169	61169		0.38701	4530.5	4600.5	5663.5	61101		0.38701	3115.47	6131.67	4975.02	64834.2		0.38701	3242	2517.86	5439.6	58987.5
0.39693	3353.55	14548.9	4336	61122		0.39693	4057.42	29368.3	5416.82	59983.5		0.39693	3150	2940	3490	61122	61122		0.39693	4575	4704.5	5896	61065.5		0.39693	3152.18	6214.17	5021.25	64729.9		0.39693	3304.82	2601.42	5513.85	58897.5
0.40686	3429.43	14515	4392	60992.4		0.40686	4125.5	29505.7	5482	59921.8		0.40686	3183	3038	3536	60992.4	60992.4		0.40686	4619.5	4840	6116.5	61065.5		0.40686	3174	6296.49	5067.48	64573.6		0.40686	3355.88	2704.5	5587.3	58891.2
0.41678	3537.09	14515.3	4430	60899.7		0.41678	4208	29661.4	5552	59886.5		0.41678	3250	3117	3559	60899.7	60899.7		0.41678	4717.5	4965	6313.5	61083.5		0.41678	3210	6399.24	5113.71	64312.8		0.41678	3374.99	2824.59	5656.28	58884.8
0.4267	3663.33	14519.7	4482.87	60770.8		0.4267	4267.35	29798.9	5663.03	59852		0.4267	3382	3196	3606	60770.8	60770.8		0.4267	4895.5	5111	6499.5	61083.5		0.4267	3249.89	6501.98	5159.94	64023		0.4267	3410.36	2962.67	5710.59	58884.9
0.43663	3839	14578.1	4538.78	60668.1		0.43663	4335.74	29936.3	5796.83	59791		0.43663	3548	3275	3675	60668.1	60668.1		0.43663	5153.5	5278	6685.5	61083.5		0.43663	3326.96	6639.5	5229.17	63762.6		0.43663	3464.95	3117.76	5760.06	58878
0.44655	4033.05	14674.7	4595.68	60528.6		0.44655	4438.91	30045.4	5936.37	59790.6		0.44655	3797	3334	3721	60528.6	60528.6		0.44655	5491.5	5476.5	6894.5	61101.5		0.44655	3418.14	6776.47	5321.4	63576.7		0.44655	3523.66	3306.84	5810.08	58878
0.45647	4249.31	14761.9	4637	60414.4		0.45647	4580.79	30142.7	6111.5	59798.1		0.45647	4162	3374	3791	60414.4	60414.4		0.45647	5874.5	5685	7138	61136.5		0.45647	3545.32	6918.14	5436.63	63391.1		0.45647	3566.99	3530.93	5883.33	58942
0.4664	4501.58	14893	4708.49	60311.1		0.4664	4800.27	30257.3	6320.03	59840		0.4664	4593	3413	3860	60311.1	60311.1		0.4664	6275.5	5914.5	7405	61154.5		0.4664	3704.25	7093.98	5569.43	63204.7		0.4664	3645.55	3789.01	6000.9	59031.4
0.47632	4790.09	15048.3	4783.39	60195.4		0.47632	5084	30394.6	6557.12	59874		0.47632	5041	3453	3952	60195.4	60195.4		0.47632	6720.5	6185.5	7672	61190.5		0.47632	3903.34	7299.9	5707.55	63019.1		0.47632	3802.35	4068.2	6143	59087.6
0.48624	5155.57	15242	4845	60124.9		0.48624	5411	30509.7	6835.76	59856.7		0.48624	5488	3492	4022	60124.9	60124.9		0.48624	7219	6467	7950.5	61208.5		0.48624	4139.43	7523.57	5845.66	62824.1		0.48624	4018.4	4399.56	6333.09	59152
0.49617	5629.48	15494.2	4934.2	60077.2		0.49617	5780.21	30624.1	7096.44	59823.1		0.49617	5969	3552	4114	60077.2	60077.2		0.49617	7744	6780	8240.5	61208.5		0.49617	4425	7763.73	5978	62666		0.49617	4293.2	4778.06	6536	59239.9
0.50609	6157.56	15808.9	5015	59994.8		0.50609	6152.93	30755.8	7369.06	59823.4		0.50609	6467	3611	4207	59994.8	59994.8		0.50609	8349.5	7093	8542.5	61226		0.50609	4770	8038.64	6133.1	62554		0.50609	4660.88	5178.68	6782	59303.4
0.51601	6744.82	16191.7	5109	59912.6		0.51601	6582.41	30893	7647.71	59823.8		0.51601	6948	3709	4299	59912.6	59912.6		0.51601	9061.5	7437.5	8867.5	61244		0.51601	5155.7	8395.11	6293.99	62479		0.51601	5093.58	5626.03	7052	59414.9
0.52594	7441.18	16637.6	5241	59784.9		0.52594	7109.89	31145	7926.36	59790.1		0.52594	7445	3788	4369	59784.9	59784.9		0.52594	9907	7813.5	9216	61244		0.52594	5631.85	8772.94	6448.75	62469.1		0.52594	5584.29	6108.38	7340.34	59543.1
0.53586	8254.09	17160.5	5410	59737.5		0.53586	7770.05	31448.5	8216.76	59697.7		0.53586	7959	3887	4461	59737.5	59737.5		0.53586	10842	8220	9610.5	61226		0.53586	6176.77	9185.5	6609.52	62432		0.53586	6148.56	6629.34	7642	59693.6
0.54578	9158	17769.5	5599	59690.5		0.54578	8516.14	31764.9	8518.64	59527.5		0.54578	8623	4005	4577	59690.5	59690.5		0.54578	11848	8658	9993.5	61190.5		0.54578	6803.18	9637.02	6793.29	62368		0.54578	6751.91	7214.77	7967.91	59821.7
0.55571	10108.1	18408.5	5811.37	59722.9		0.55571	9345.23	32115	8827	59265.3		0.55571	9518	4144	4715	59722.9	59722.9		0.55571	12925	9127.5	10423	61137		0.55571	7547.54	10140	6977.06	62256		0.55571	7433.79	7891.27	8287.03	59926
0.56563	11094.5	19066.9	6056.47	59769		0.56563	10276.5	32526.8	9169.41	58959		0.56563	10579	4301	4877	59769	59769		0.56563	14064.5	9607.5	10875.5	61065		0.56563	8376.75	10673	7177.24	62191.9		0.56563	8151.66	8631.5	8624	59980.7
0.57555	12086.6	19758	6283.56	59874.4		0.57555	11339.1	32998	9510.59	58618.6		0.57555	11674	4479	5062	59874.4	59874.4		0.57555	15302	10108.5	11409.5	61047.5		0.57555	9320.74	11235	7383.89	62117.8		0.57555	8889.63	9428.98	8926.29	59979.8
0.58548	13120.6	20473.6	6534.32	59979.9		0.58548	12522	33502.1	9882.07	58370.2		0.58548	12818	4657	5247	59979.9	59979.9		0.58548	16646	10619.5	11989.5	60994		0.58548	10323.6	11819	7629.72	62054.2		0.58548	9727	10323.9	9221.41	59946.8
0.5954	14265.3	21190.2	6798.21	60072.1		0.5954	13791.7	33983.1	10292.9	58234.8		0.5954	14012	4854	5455	60072.1	60072.1		0.5954	18088	11162	12616.5	60940.5		0.5954	11394	12437.9	7921.33	61943.3		0.5954	10667.8	11332.7	9509	59912.8
0.60532	15544.5	21925.7	7043.71	60071.6		0.60532	15160.1	34434.8	10757.5	58190.2		0.60532	15339	5091	5640	60071.6	60071.6		0.60532	19619	11725	13313.5	60850.5		0.60532	12597.6	13102.6	8265.75	61831.7		0.60532	11723.3	12481.3	9829	59911.8
0.61525	16913	22687.1	7326.59	60071.2		0.61525	16636.7	34893	11252.4	58133.1		0.61525	16897	5387	5825	60071.2	60071.2		0.61525	21230	12330	14056	60779.5		0.61525	13964	13836.1	8656.17	61683.1		0.61525	12889.4	13720.7	10204.8	59846.9
0.62517	18390.1	23474.5	7615.14	60070.7		0.62517	18267.8	35380.9	11809.4	58099.3		0.62517	18755	5702	6010	60070.7	60070.7		0.62517	22922	12956	14845.5	60690		0.62517	15506.5	14660.9	9052.87	61534.4		0.62517	14166.7	15063.4	10622.6	59717.2
0.63509	20011.7	24319.3	7942.24	59992.3		0.63509	20049.7	35922.9	12389.9	58065.8		0.63509	20778	6058	6218	59992.3	59992.3		0.63509	24711	13666	15692.5	60600.5		0.63509	17187.9	15589.3	9512.41	61286		0.63509	15509.4	16486.6	11114	59511.8
0.64502	21801.7	25247.8	8300.95	59930.8		0.64502	21945.4	36488.3	12993.6	58032.3		0.64502	22801	6433	6426	59930.8	59930.8		0.64502	26642.5	14406.5	16644.5	60547		0.64502	18893.4	16597.5	9979.46	61050.5		0.64502	17003.5	17966.5	11647	59221.5
0.65494	23730	26247	8691	59852.8		0.65494	23956.8	37060.1	13636	58032.8		0.65494	24857	6867	6680	59852.8	59852.8		0.65494	28690	15199.5	17689	60493.5		0.65494	20641.2	17668.1	10477.5	60790.5		0.65494	18700.5	19567.8	12261	58888.6
0.66486	25688.1	27284.6	9087.29	59806.3		0.66486	26083.3	37693.1	14380	58089.9		0.66486	27013	7360	7004	59806.3	59806.3		0.66486	30826.5	16033.5	18815	60404		0.66486	22479.8	18802.5	10983	60567.2		0.66486	20587	21260.1	12957.4	58578.5
0.67479	27663.8	28381.1	9502.23	59729		0.67479	28266.4	38326.3	15193	58136.2		0.67479	29285	7952	7420	59729	59729		0.67479	33025	16879	19999	60297		0.67479	24409.5	20039.2	11549.7	60344.3		0.67479	22611.5	23015.8	13703.1	58385.9
0.68471	29687.7	29580.2	9954.86	59666.1		0.68471	30489.2	38989.5	16083.3	58102.4		0.68471	31623	8564	7859	59666.1	59666.1		0.68471	35286	17776	21206	60172		0.68471	26435	21339.4	12124.1	60170.8		0.68471	24767	24880.7	14514	58193.2
0.69463	31712.6	30882.5	10452.5	59572.9		0.69463	32705.4	39705.9	16997.5	57932.9		0.69463	33978	9195	8321	59572.9	59572.9		0.69463	37574	18704.5	22413	59993		0.69463	28539.7	22696.7	12721.5	60022.4		0.69463	26994.5	26791.2	15391.8	58011.8
0.70456	33730.1	32268.6	10980.3	59603		0.70456	34927.5	40475.4	17950.4	57672.5		0.70456	36349	9847	8807	59603	59603		0.70456	39871	19664	23632	59814		0.70456	30740.5	24117.3	13318	59911		0.70456	29255	28713.8	16326	57851.2
0.71448	35844.5	33705	11558.4	59648.5		0.71448	37080.9	41252.6	18935	57366.2		0.71448	38687	10537	9315	59648.5	59648.5		0.71448	42114	20665.5	24874	59600		0.71448	33002.1	25616.6	13969.7	59837.5		0.71448	31494.1	30740	17244.5	57743.5
0.7244	38054.1	35182	12206.7	59741.1		0.7244	39149.3	42059	19951.6	57081.8		0.7244	40975	11267	9893	59741.1	59741.1		0.7244	44188	21740	26151	59367		0.7244	35285.6	27197	14728.3	59838.1		0.7244	33681	32829.4	18163.3	57679.5
0.73433	40224.3	36748.1	12954.3	59822		0.73433	41162.2	42841.9	21014.6	56796.7		0.73433	43214	12096	10587	59822	59822		0.73433	46128.5	22898	27462.5	59152.5		0.73433	37587.6	28829.4	15541.3	59801.3		0.73433	35837.5	34964.6	19083	57615.8
0.74425	42294.5	38387	13802.6	59915		0.74425	43162.2	43641.7	22116.1	56490.6		0.74425	45370	12984	11327	59915	59915		0.74425	47936	24129	28797	58974		0.74425	39861.2	30461.8	16423.7	59750.3		0.74425	38006.2	37122.2	19992.8	57552.1
0.75417	44321.5	40046.2	14696.8	59932.5		0.75417	45177.5	44519.2	23263.8	56252		0.75417	47459	13931	12066	59932.5	59932.5		0.75417	49672	25370.5	30120.5	58884.5		0.75417	42092.1	32151.7	17329.2	59676.3		0.75417	40085.4	39199	20887.2	57519.8
0.7641	46353.4	41690.3	15646.9	59886.1		0.7641	47147.7	45433.1	24435.8	55966.2		0.7641	49499	14938	12852	59886.1	59886.1		0.7641	51318	26633	31374	58848.5		0.7641	44276	33863.6	18257	59579.3		0.7641	42092.8	41189.7	21757.9	57507.8
0.77402	48370.9	43322.7	16635.5	59775		0.77402	49014.1	46370	25644.9	55714		0.77402	51456	16003	13661	59775	59775		0.77402	52822.5	27905.5	32500	58848.5		0.77402	46426.9	35591.9	19186	59453.4		0.77402	44101.7	43128.1	22638.8	57424.1
0.78394	50298.3	44943.8	17661.7	59654.2		0.78394	50771.1	47312	26854.1	55408		0.78394	53296	17108	14493	59654.2	59654.2		0.78394	54202.5	29178	33533	58848.5		0.78394	48517.2	37347.7	20152.1	59304.8		0.78394	46162.2	45056.2	23573.6	57327.8
0.79387	52153.1	46604	18763	59580.2		0.79387	52393.1	48267.2	28077	55189.3		0.79387	54971	18273	15326	59580.2	59580.2		0.79387	55528.5	30482.5	34508	58813		0.79387	50559.1	39145	21150.5	59141.3		0.79387	48222.6	46943	24508.5	57231.7
0.80379	53960.9	48295.1	19932.8	59506.3		0.80379	53926.8	49214	29309.1	55038.9		0.80379	56497	19457	16181	59506.3	59506.3		0.80379	56784.5	31796.5	35518	58759		0.80379	52510.4	40955.4	22171.1	58918.1		0.80379	50303.9	48778	25454.1	57103.5
0.81371	55626.9	49936.4	21132.7	59321.4		0.81371	55378.3	50151	30542.1	54976.5		0.81371	57956	20680	17059	59321.4	59321.4		0.81371	57932.5	33111.5	36562.5	58670		0.81371	54359.9	42766.1	23252.4	58642		0.81371	52254.9	50567.9	26462.6	56924
0.82364	57155.5	51473.6	22328.9	59089.7		0.82364	56764	51065	31737.2	54927.1		0.82364	59250	21923	18007	59089.7	59089.7		0.82364	59000.5	34457	37619	58598		0.82364	55984.5	44535.8	24347.2	58322.4		0.82364	54042.2	52289.7	27521	56686.1
0.83356	58542.7	52914	23547	58885.1		0.83356	58080	51934	32909.6	54911.9		0.83356	60394	23206	19001	58885.1	58885.1		0.83356	59944.5	35802.5	38663.5	58545		0.83356	57377.6	46236.6	25461.1	58030.4		0.83356	55695.4	53893.2	28652.5	56429
0.84348	59771.5	54200.1	24818.8	58720.1		0.84348	59313.2	52825	34072.3	54945.4		0.84348	61439	24528	20041	58720.1	58720.1		0.84348	60816.5	37117.5	39708	58509		0.84348	58649.4	47920.2	26610.5	57785		0.84348	57238.1	55383.3	29798.3	56186
0.85341	60873.9	55412	26139.6	58561		0.85341	60379	53684.1	35261.8	54978.4		0.85341	62367	25910	21082	58561	58561		0.85341	61609	38410.5	40753	58384		0.85341	59827.9	49535	27786.9	57540.4		0.85341	58706.1	56780.2	30923.1	55896.9
0.86333	61887.9	56614.3	27478.9	58349.5		0.86333	61341.8	54509.8	36457.9	55045.4		0.86333	63097	27271	22122	58349.5	58349.5		0.86333	62321	39715	41786	58205		0.86333	60926.5	51132.7	28983.1	57354.2		0.86333	60055.6	58061	32043.2	55658.4
0.87325	62801.6	57767.1	28847.7	58184.8		0.87325	62209.1	55286.5	37630.8	55112.3		0.87325	63627	28593	23208	58184.8	58184.8		0.87325	62935.5	40977.5	42865.5	58008.5		0.87325	61912.8	52652	30181.8	57242.4		0.87325	61275.6	59273.5	33103.9	55451.6
0.88318	63640.6	58870.3	30245.3	58025.9		0.88318	62982.9	56043	38793.5	55195		0.88318	64059	29916	24272	58025.9	58025.9		0.88318	63504.5	42249.5	43945	57794		0.88318	62755.3	54119.9	31422.7	57168.5		0.88318	62289.2	60382.7	34163.6	55337.6
0.8931	64300.6	59859.7	31716.2	57840.6		0.8931	63638.4	56796.4	39922.9	55296.7		0.8931	64440	31238	25358	57840.6	57840.6		0.8931	64047.5	43501.5	45047.5	57579.5		0.8931	63516.3	55536.4	32710.6	57093.7		0.8931	63166.8	61398.4	35308.2	55226.5
0.90302	64797.9	60730.7	33253.9	57655.7		0.90302	64163.9	57572.9	41051.6	55379.4		0.90302	64772	32560	26422	57655.7	57655.7		0.90302	64537.5	44764	46138.5	57383		0.90302	64159.1	56884.7	34067.5	57040		0.90302	63886.7	62353.9	36490	55080.7
0.91295	65239.2	61554.8	34848.5	57491.6		0.91295	64602.6	58339.7	42180	55447.1		0.91295	65103	33902	27508	57491.6	57491.6		0.91295	64973.5	45995	47195	57204		0.91295	64675	58120	35435.7	57020.1		0.91295	64508.4	63222.5	37682.4	54923
0.92287	65535	62328.7	36451.3	57421.9		0.92287	64947.1	59080.7	43331.7	55530.3		0.92287	65352	35263	28618	57421.9	57421.9		0.92287	65347.5	47205	48240	56990		0.92287	65091.8	59228.1	36815.5	57003		0.92287	65012	63989.4	38824	54794
0.93279	65535	63085.1	38035.1	57307.9		0.93279	65222.7	59776.5	44576.1	55631.8		0.93279	65535	36664	29704	57307.9	57307.9		0.93279	65535	48363.5	49226.5	56775		0.93279	65437	60189.9	38195.3	57003		0.93279	65389.4	64575.2	39893.7	54601
0.94272	65535	63752.7	39591.2	57169.4		0.94272	65472.1	60473.1	45855.4	55716.1		0.94272	65535	38046	30837	57169.4	57169.4		0.94272	65535	49489.5	50120	56525		0.94272	65535	61049.3	39596	57003		0.94272	65535	65006	40937	54440
0.95264	65535	64343.5	41175.4	57031.3		0.95264	65535	61135.7	47111.2	55784.2		0.95264	65535	39427	32085	57031.3	57031.3		0.95264	65535	50574.5	50990.5	56257		0.95264	65535	61796.8	41056.1	56984.7		0.95264	65535	65350.8	41994	54327.4
0.96256	65535	64855.9	42786.9	56963.4		0.96256	65535	61775.4	48331.2	55800.4		0.96256	65535	40828	33472	56963.4	56963.4		0.96256	65535	51639	51896	55970.5		0.96256	65535	62449.7	42562.4	56948.4		0.96256	65535	65535	43100	54198.6
0.97249	65535	65262.7	44408.7	56894.6		0.97249	65535	62335.2	49562.8	55817		0.97249	65535	42269	34859	56894.6	56894.6		0.97249	65535	52671.5	52789.5	55738		0.97249	65535	63059.8	44091	56891.6		0.97249	65535	65535	44217.8	54055
0.98241	65535	65525	45983	56779.3		0.98241	65535	62883.2	50817.4	55817		0.98241	65535	43670	36315	56779.3	56779.3		0.98241	65535	53683.5	53660	55541.5		0.98241	65535	63618.5	45563.3	56798.3		0.98241	65535	65535	45360.4	53862
0.99233	65535	65535	47557.4	56686.5		0.99233	65535	63397.3	52025.6	55851.2		0.99233	65535	45071	37772	56686.5	56686.5		0.99233	65499	54685	54507.5	55363		0.99233	65535	64091	46989.7	56722.7		0.99233	65535	65535	46454.1	53669
1.00226	65535	65535	49093.6	56663		1.00226	65535	63819.7	53176	55885.5		1.00226	65518	46432	39251	56663	56663		1.00226	65312	55676.5	55331.5	55220		1.00226	65535	64511.4	48345.7	56648.2		1.00226	65447	65535	47535.2	53523.8
1.01218	65036.7	65535	50545.4	56615.6		1.01218	65451.2	64162.4	54302.8	55919.9		1.01218	65352	47676	40731	56615.6	56615.6		1.01218	64983	56656.5	56109	55095		1.01218	65414	64907.3	49679.8	56534.7		1.01218	64986.5	65535	48629.1	53442.7
1.0221	64396	65535	51969.1	56545.4		1.0221	65194.6	64459.2	55325.7	55903.8		1.0221	65153	48899	42210	56545.4	56545.4		1.0221	64555	57616.5	56829	55005		1.0221	65049.8	65242	50956.8	56384.7		1.0221	64446.6	65417	49735.4	53377.9
1.03203	63673.9	65535	53365	56522.2		1.03203	64886.9	64712	56220.6	55886.5		1.03203	64904	50142	43643	56522.2	56522.2		1.03203	64021	58513.5	57560.5	54952		1.03203	64540.7	65517	52211.1	56160.3		1.03203	63789.1	65143.7	50841.6	53410
1.04195	62943.7	65507.3	54705.8	56521.7		1.04195	64511.1	64963	57046.7	55852.9		1.04195	64606	51386	45030	56521.7	56521.7		1.04195	63389	59327.5	58303.5	54934		1.04195	63904.5	65535	53429.4	55972.9		1.04195	63013.3	64791.2	51946	53489.3
1.05187	62140.4	65471.8	55895.7	56499.6		1.05187	64040.5	65202.3	57790.8	55801.1		1.05187	64291	52589	46394	56499.6	56499.6		1.05187	62650.5	60099.5	59081	54898		1.05187	63141.3	65535	54602.8	55822.9		1.05187	62120.6	64379.7	53074.9	53535.8
1.0618	61283.1	65384.7	56950.8	56499.4		1.0618	63466.3	65407.6	58476	55785.6		1.0618	63860	53773	47735	56499.4	56499.4		1.0618	61831	60850.5	59824	54898		1.0618	62297.8	65535	55753.1	55636		1.0618	61120.4	63865.4	54229.7	53535.2
1.07172	60398.3	65267	57969.3	56478		1.07172	62770	65510	59126.5	55804.4		1.07172	63346	54938	49006	56478	56478		1.07172	60897	61591	60462	54916		1.07172	61391.2	65535	56891.9	55465.4		1.07172	60040.9	63272.3	55394.8	53567
1.08164	59477.4	65101.9	58930.7	56503.1		1.08164	61961.5	65535	59741.3	55838.9		1.08164	62848	56043	50208	56503.1	56503.1		1.08164	59855	62280	61077.5	54898		1.08164	60394.6	65535	57973.4	55298.6		1.08164	58941.4	62567.8	56476	53566.3
1.09157	58467.6	64911.3	59838.3	56478		1.09157	61103.5	65535	60333	55873.4		1.09157	62317	57128	51457	56478	56478		1.09157	58725	62936.5	61704	54862		1.09157	59232.8	65535	58962.9	55148.6		1.09157	57752.3	61724.1	57471.9	53565.7
1.10149	57388.7	64641.4	60708.7	56457.1		1.10149	60194.4	65535	60914.2	55941.9		1.10149	61754	58194	52728	56457.1	56457.1		1.10149	57531.5	63552.5	62319.5	54791		1.10149	57920.2	65535	59801.5	55073.2		1.10149	56454	60768.9	58380.7	53568.3
1.11141	56247.8	64244.1	61474.3	56437.1		1.11141	59233.4	65535	61471.9	56079		1.11141	61140	59161	53976	56437.1	56437.1		1.11141	56258.5	64116	62911.5	54719		1.11141	56478.9	65497.9	60560.8	55019.1		1.11141	55000.7	59746.8	59205.5	53554
1.12134	55043.6	63769.1	62172.9	56417.1		1.12134	58196	65535	62040.1	56269.2		1.12134	60344	60068	55155	56417.1	56417.1		1.12134	54896.5	64606	63480	54630		1.12134	54918.5	65205.7	61227.2	54980.4		1.12134	53490.5	58641.6	59991.8	53471.7
1.13126	53746.9	63224.9	62841.9	56391		1.13126	57038.8	65508.6	62580.6	56460		1.13126	59283	60956	56265	56391	56391		1.13126	53374.5	65002.5	63944	54540.5		1.13126	53213.2	64827.5	61848.5	54979.6		1.13126	51894.2	57448.1	60718	53328.7
1.14118	52331.9	62653	63499.7	56365		1.14118	55737.1	65468.5	63078.1	56631.2		1.14118	58072	61785	57328	56365	56365		1.14118	51639	65315.5	64292.5	54469		1.14118	51388.4	64380.4	62443.3	54978.9		1.14118	50228.5	56169.1	61343.1	53135.5
1.15111	50761.8	62020	64111.2	56391.9		1.15111	54285.5	65340.1	63505.8	56836.7		1.15111	56795	62555	58368	56391.9	56391.9		1.15111	49769.5	65535	64594	54433		1.15111	49494	63885	62959	54962.7		1.15111	48504	54801.5	61922	52942.3
1.16103	49043.8	61327.5	64666.5	56392.4		1.16103	52755.1	65165.9	63905.8	57041.9		1.16103	55336	63186	59478	56392.4	56392.4		1.16103	47838	65535	64838	54397.5		1.16103	47545.2	63352	63432.5	54872.5		1.16103	46728.4	53332.7	62438	52749.2
1.17095	47191.6	60561.5	65164.7	56365.7		1.17095	51144.9	64959.1	64272.1	57261.6		1.17095	53578	63680	60495	56365.7	56365.7		1.17095	45861.5	65535	65105	54397.5		1.17095	45495.4	62802	63856	54760.1		1.17095	44847.8	51809.9	62930	52543
1.18088	45248.8	59736.8	65535	56403.6		1.18088	49465.6	64698.1	64633.8	57446.6		1.18088	51622	64133	61420	56403.6	56403.6		1.18088	43814	65535	65325.5	54397.5		1.18088	43390.7	62227.8	64224	54670.3		1.18088	42798	50211.1	63386.9	52382
1.1908	43186.9	58873.5	65535	56449.8		1.1908	47680.1	64336.5	64980.8	57610.5		1.1908	49416	64587	62090	56449.8	56449.8		1.1908	41776	65535	65511.5	54397.5		1.1908	41250.4	61602.1	64605.9	54595.7		1.1908	40678	48550.1	63804.5	52241.3
1.20072	40972.6	57932.4	65535	56542.2		1.20072	45753	63884	65295.9	57726		1.20072	47161	65061	62668	56542.2	56542.2		1.20072	39773	65535	65535	54380		1.20072	39062.2	60914.7	64965	54446.5		1.20072	38510.1	46830.6	64232	52112.5
1.21065	38617.3	57034.8	65535	56671.2		1.21065	43718	63340	65506.2	57760		1.21065	44823	65535	63177	56671.2	56671.2		1.21065	37779	65535	65535	54326		1.21065	36874.2	60155	65324.3	54246		1.21065	36338.9	45055.9	64625	51951.6
1.22057	36276.5	56160.9	65535	56734.6		1.22057	41573.5	62751.4	65535	57726		1.22057	42468	65535	63616	56734.6	56734.6		1.22057	35811.5	65535	65535	54308		1.22057	34656.5	59334	65535	53999.1		1.22057	34201.4	43267.4	64978.5	51823.8
1.23049	33982.5	55333.8	65535	56780.7		1.23049	39312	62057	65535	57658		1.23049	40030	65535	64009	56780.7	56780.7		1.23049	33933	65440.5	65535	54308		1.23049	32492.8	58440.2	65535	53812.9		1.23049	32115.8	41468.2	65291.9	51726.9
1.24042	31769.7	54494.4	65535	56704		1.24042	37051	61280.3	65535	57590		1.24042	37526	65535	64379	56704	56704		1.24042	32179.5	65190.5	65500	54326		1.24042	30424.6	57525	65535	53663.8		1.24042	30060.7	39634.4	65535	51683.2
1.25034	29615.5	53663.1	65457.3	56580.9		1.25034	34862.3	60426.6	65535	57522		1.25034	34956	65535	64749	56580.9	56580.9		1.25034	30506	64877.5	65360.5	54380		1.25034	28433.2	56580	65535	53575		1.25034	27961.8	37835.4	65535	51619.5
1.26026	27544.6	52811.8	65143.7	56456.6		1.26026	32725.5	59512.7	65535	57488		1.26026	32535	65535	65095	56456.6	56456.6		1.26026	28886	64512	65163	54415		1.26026	26516.5	55610.8	65535	53561.6		1.26026	25835	36052.6	65535	51587.5
1.27019	25575.6	51948.2	64743	56332.6		1.27019	30601.3	58561.4	65535	57522		1.27019	30296	65535	65396	56332.6	56332.6		1.27019	27336.5	64063.5	64896	54451		1.27019	24690.2	54614.6	65535	53585.6		1.27019	23831.8	34241.3	65535	51523.2
1.28011	23721.3	51103.8	64315.6	56191.7		1.28011	28522.3	57563.8	65526.6	57578		1.28011	28107	65535	65535	56191.7	56191.7		1.28011	25894.5	63511	64606	54451		1.28011	22929.7	53583	65535	53586		1.28011	22038.5	32441.7	65535	51363.1
1.29003	21992.8	50200.8	63819.6	56096.9		1.29003	26511.9	56566	65502.8	57634.4		1.29003	26018	65140	65535	56096.9	56096.9		1.29003	24523.5	62874.5	64316	54451		1.29003	21205.5	52518.1	65329.8	53573.5		1.29003	20415.1	30710.3	65535	51170.5
1.29996	20433.5	49240	63253.3	55986.1		1.29996	24564.8	55552.9	65378.4	57657.1		1.29996	23962	64568	65535	55986.1	55986.1		1.29996	23224.5	62196	64025.5	54415.5		1.29996	19499.7	51452.2	65022.9	53574.1		1.29996	18916	29058.6	65454	51010.1
1.30988	19042.7	48214.3	62599.3	55875.9		1.30988	22709.2	54539.9	65232.2	57691.7		1.30988	21905	63995	65535	55875.9	55875.9		1.30988	21978	61476.5	63747	54379.5		1.30988	17884.9	50386.9	64661.7	53612.3		1.30988	17521.4	27401.8	65355	50849.5
1.3198	17773.2	47111.3	61888.9	55765.7		1.3198	20973.9	53503.1	65093.6	57783.6		1.3198	19816	63364	65535	55765.7	55765.7		1.3198	20785	60704.5	63468.5	54308		1.3198	16433.1	49281	64262	53674.6		1.3198	16165.8	25767.1	65223	50742.8
1.32973	16600.4	45963.5	61089.7	55671.6		1.32973	19388.1	52427.8	64954.6	57898		1.32973	17859	62634	65535	55671.6	55671.6		1.32973	19654.5	59880	63120	54290.5		1.32973	15108.2	48124	63808.6	53675.3		1.32973	14855.7	24150.5	65017.3	50625.1
1.33965	15541	44719.5	60273	55639.4		1.33965	17898.7	51345.5	64823.7	58001.4		1.33965	16201	61765	65535	55639.4	55639.4		1.33965	18604	58993.5	62644	54344		1.33965	13867.6	46932.5	63370.6	53614		1.33965	13644.1	22584.8	64705.8	50529.1
1.34957	14584.5	43346.1	59430.8	55669.2		1.34957	16535.8	50292.7	64668.6	58093.7		1.34957	14874	60818	65535	55669.2	55669.2		1.34957	17598	58033.5	62041	54415.5		1.34957	12731.2	45763.6	62971.2	53576.9		1.34957	12563.7	21076.9	64362.9	50474.9
1.3595	13677.1	41972.6	58595.3	55715.1		1.3595	15304.2	49347.7	64474.7	58163.5		1.3595	13647	59792	65188	55715.1	55715.1		1.3595	16619	57053.5	61355.5	54504.5		1.3595	11691	44612.4	62579.3	53503.1		1.3595	11587.1	19678.5	64003.2	50507
1.36942	12793	40605.2	57753.8	55759.9		1.36942	14129.4	48494.2	64164	58106.5		1.36942	12503	58687	64587	55759.9	55759.9		1.36942	15684	56030.5	60601.5	54594		1.36942	10699.9	43507.3	62157.4	53503.7		1.36942	10683.2	18359.1	63644.3	50572.2
1.37934	11963.2	39269.6	56905.4	55805.1		1.37934	13011.9	47709.7	63713.2	58015.7		1.37934	11392	57562	63939	55805.1	55805.1		1.37934	14830	54977	59765.5	54665.5		1.37934	9799.73	42372.8	61719.5	53552.7		1.37934	9818.97	17103.3	63202.7	50700.4
1.38927	11211.1	37946.4	56021.2	55757.6		1.38927	11946.5	46932	63115.8	57948.6		1.38927	10331	56378	63292	55757.6	55757.6		1.38927	14020	53871	58895	54737		1.38927	9051	41233.6	61251.9	53664.8		1.38927	9007.44	15911.5	62687.1	50916
1.39919	10556.6	36636.1	55049.1	55663.4		1.39919	10967.1	46193.1	62395.4	57891.1		1.39919	9418	55115	62599	55663.4	55663.4		1.39919	13254.5	52703	58013	54844.5		1.39919	8416	40047.8	60732.8	53777.1		1.39919	8247.17	14792.9	62034.2	51164.7
1.40911	9945.53	35353.8	54039.8	55569.3		1.40911	10083.4	45517.3	61542.4	57848		1.40911	8689	53754	61790	55569.3	55569.3		1.40911	12533	51472	57096	54987.5		1.40911	7840.44	38857.2	60173.8	53862.4		1.40911	7550.73	13778.2	61265.9	51422.2
1.41904	9409.72	34140.3	52965.6	55509		1.41904	9343.77	44871	60589.2	57834		1.41904	8092	52274	60888	55509	55509		1.41904	11901	50220	56156	55184		1.41904	7309	37688.9	59614.9	53985		1.41904	6922.35	12820.4	60424.6	51671
1.42896	8919.55	32993	51811	55448.2		1.42896	8715.77	44253	59519.7	57893.1		1.42896	7561	50774	59963	55448.2	55448.2		1.42896	11340	48916	55192.5	55380.5		1.42896	6847.95	36567.2	58993.7	54134		1.42896	6347	11925.6	59565.5	51928.6
1.43888	8455.45	31933.6	50618.6	55468.6		1.43888	8165.34	43652.8	58368.8	58005.3		1.43888	7130	49274	59039	55468.6	55468.6		1.43888	10868.5	47539	54159.5	55523.5		1.43888	6443.88	35450.7	58355.7	54347		1.43888	5855	11082.9	58723.5	52178.3
1.44881	7995.64	30990.7	49337.3	55582.6		1.44881	7683.9	43098	57137.2	58150.9		1.44881	6699	47715	58091	55582.6	55582.6		1.44881	10423.5	46182.5	53114.5	55631		1.44881	6094	34380.6	57619.4	54608.1		1.44881	5408.33	10295.9	57902.6	52404.1
1.45873	7566.82	30119	48004	55709.6		1.45873	7271.47	42544	55900	58347.3		1.45873	6235	46077	57028	55709.6	55709.6		1.45873	9996.5	44805.5	52070	55702.5		1.45873	5786	33337.5	56757.8	54906.3		1.45873	5010	9543.56	57098.9	52565.9
1.46865	7188.27	29281.9	46619.3	55849.8		1.46865	6939.68	41966.7	54616	58620.9		1.46865	5853	44360	55826	55849.8	55849.8		1.46865	9595.5	43439	50979	55738		1.46865	5496	32307	55877.6	55167.5		1.46865	4617	8872.64	56227	52735.2
1.47858	6863.48	28454	45229.4	56012.6		1.47858	6655.79	41430.3	53355.2	58902.7		1.47858	5522	42663	54554	56012.6	56012.6		1.47858	9186.5	42072.5	49899.5	55738		1.47858	5242	31267.2	54957.1	55391.5		1.47858	4278.23	8275	55324.7	52888.5
1.4885	6596.55	27694.2	43796.8	56152.5		1.4885	6402.56	40939.9	52153	59183.6		1.4885	5223	41006	53260	56152.5	56152.5		1.4885	8794.5	40716.5	48808.5	55684.5		1.4885	5001.57	30223.6	53990.7	55577.9		1.4885	3998.4	7771.81	54428	53042.5
1.49842	6389.22	26992.8	42345.2	56374.2		1.49842	6157.44	40500.6	50997.5	59465		1.49842	4974	39388	51919	56374.2	56374.2		1.49842	8420.5	39371	47682.5	55631		1.49842	4747.66	29178.9	53041.6	55689.8		1.49842	3797.77	7324.9	53598	53172.4
1.50835	6230.82	26286.9	40860.8	56550		1.50835	5917.03	40061.9	49864.1	59772		1.50835	4759	37829	50578	56550	56550		1.50835	8064.5	38045.5	46475.5	55559		1.50835	4489.5	28152	52030.3	55727.3		1.50835	3621.07	6911.98	52792.6	53269.4
1.51827	6108	25566	39409.3	56737.4		1.51827	5689.16	39657.4	48679.6	60079		1.51827	4560	36329	49145	56737.4	56737.4		1.51827	7726	36721	45210	55524		1.51827	4249.52	27107.9	50948.9	55727.4		1.51827	3459.74	6529.91	52012.1	53374
1.52819	6040	24860.9	37976.6	56867.2		1.52819	5448.84	39269.4	47442.4	60344.3		1.52819	4411	34888	47689	56867.2	56867.2		1.52819	7379	35385	43956.5	55488		1.52819	4068.56	26097.7	49803.8	55744.4		1.52819	3361.36	6185.31	51162.8	53503.6
1.53812	5975.73	24164.6	36619.6	56961.9		1.53812	5194.74	38863.8	46193.2	60529.5		1.53812	4245	33408	46186	56961.9	56961.9		1.53812	7014	34050	42703	55488		1.53812	3923.84	25091	48648.3	55781.2		1.53812	3283.53	5876.26	50277.2	53582.8
1.54804	5878.12	23499	35319.1	57056.5		1.54804	4937.35	38435.4	45003	60638.9		1.54804	4112	31869	44684	57056.5	57056.5		1.54804	6693.5	32757	41460.5	55577		1.54804	3778.33	24107.2	47466	55752		1.54804	3244.93	5583.65	49253.6	53680
1.55796	5805.57	22818	34003.3	57104.1		1.55796	4669.56	38052.9	43837	60734.2		1.55796	3979	30429	43227	57104.1	57104.1		1.55796	6462	31505	40172.5	55738		1.55796	3637.4	23144.8	46242	55743.8		1.55796	3205.54	5295.41	48118.1	53719.5
1.56789	5754.45	22133.1	32669.2	57172.1		1.56789	4411.22	37710.8	42670.3	60802		1.56789	3797	29027	41817	57172.1	57172.1		1.56789	6284.5	30263.5	38884	55953		1.56789	3514.29	22215.7	44972.3	55706.6		1.56789	3154.97	5041	46933	53783.8
1.57781	5663.02	21506.8	31315	57266.2		1.57781	4170.67	37395.9	41467	60890.2		1.57781	3581	27646	40384	57266.2	57266.2		1.57781	6177.5	29032.5	37595.5	56203		1.57781	3420.56	21335.8	43726	55743.4		1.57781	3132.14	4813.58	45631	53848.9
1.58773	5521.64	20981.4	29946.3	57369		1.58773	3949.85	37085.5	40277.5	60986.5		1.58773	3349	26285	38974	57369	57369		1.58773	6097.5	27822.5	36319	56471		1.58773	3315.47	20493.7	42439	55780.2		1.58773	3096.36	4593	44255	53913.5
1.59766	5354.73	20537.1	28619	57480.9		1.59766	3767.11	36788.8	39112	61055		1.59766	3117	24943	37564	57480.9	57480.9		1.59766	6035	26622	35100.5	56721.5		1.59766	3242.56	19668.5	41082.2	55848		1.59766	3022.18	4404	42928	54042.6
1.60758	5185.36	20174	27302.5	57630.1		1.60758	3626.15	36450.4	37950.4	61157.4		1.60758	2918	23640	36200	57630.1	57630.1		1.60758	5972.5	25443.5	33916.5	56972		1.60758	3188.65	18877.3	39698.2	55922		1.60758	2927	4232	41601	54177.1
1.6175	5048.36	19848.7	26055	57825		1.6175	3505.63	36130.7	36789.5	61225.7		1.6175	2785	22318	34928	57825	57825		1.6175	5874.5	24286	32790	57222		1.6175	3133.74	18121.2	38315.4	56034		1.6175	2852.44	4094	40240.1	54332.4
1.62743	4903.35	19559	24849	58026.7		1.62743	3419.11	35787.9	35632	61266		1.62743	2702	21016	33680	58026.7	58026.7		1.62743	5803.5	23169.5	31711	57472		1.62743	3097.83	17399	36893.9	56152.5		1.62743	2773.52	3974	38904.8	54461.6
1.63735	4774	19288.3	23698	58259.1		1.63735	3363.69	35468.1	34513	61306		1.63735	2686	19792	32409	58259.1	58259.1		1.63735	5785.5	22095	30654.5	57704.5		1.63735	3040.85	16711.8	35449.1	56332		1.63735	2675.42	3871	37615.6	54526.1
1.64727	4681	18963.7	22605	58443.8		1.64727	3329.26	35189.7	33398.2	61448.6		1.64727	2736	18628	31114	58443.8	58443.8		1.64727	5759	21041.5	29633	57847.5		1.64727	2971.01	16060.6	34066.6	56549.7		1.64727	2521.47	3785	36358.5	54649.9
1.6572	4590	18650.9	21530	58629.3		1.6572	3311.83	34912.4	32260.4	61652.6		1.6572	2868	17483	29750	58629.3	58629.3		1.6572	5732	20039.5	28669.5	57937		1.6572	2917.11	15421.6	32709.9	56773.1		1.6572	2344.27	3701.73	35180.3	54810.6
1.66712	4515.27	18342.2	20490.1	58767.9		1.66712	3331.05	34615.8	31052.7	61886		1.66712	3034	16457	28433	58767.9	58767.9		1.66712	5661	19028	27752.5	58044		1.66712	2865	14805.9	31448.8	57003		1.66712	2187.07	3615.65	34026.3	55031.1
1.67704	4440.58	18052.5	19432.4	58900.1		1.67704	3344.97	34319.1	29867.9	62016.9		1.67704	3217	15490	27138	58900.1	58900.1		1.67704	5536.5	18047	26858.5	58116		1.67704	2793	14201.3	30284	57220.4		1.67704	2048.88	3529.56	32921.5	55224.7
1.68697	4401.36	17779.1	18430.1	58986		1.68697	3376.05	34071.1	28749.8	62022		1.68697	3366	14563	25867	58986	58986		1.68697	5376.5	17087	25965	58205		1.68697	2738	13617	29190.1	57332.6		1.68697	1930.83	3460.48	31886.8	55391
1.69689	4396.73	17531.1	17506.4	59032		1.69689	3391.18	33928	27704.3	62026.9		1.69689	3482	13655	24595	59032	59032		1.69689	5207.5	16128	25060	58312.5		1.69689	2681.47	13066.8	28200.7	57406.8		1.69689	1868.81	3374.39	30859.4	55529.5
1.70681	4399.55	17299.4	16672.7	58979.4		1.70681	3407.92	33791.5	26656.4	61997.4		1.70681	3581	12787	23347	58979.4	58979.4		1.70681	5002.5	15210	24154.5	58401.5		1.70681	2627.42	12518.9	27254.2	57407		1.70681	1829.71	3305.31	29782.7	55657.7
1.71674	4416.51	17047.7	15845.5	58839.8		1.71674	3441.79	33655.1	25607.8	62001.5		1.71674	3697	11978	22122	58839.8	58839.8		1.71674	4815.5	14312	23260.5	58491.5		1.71674	2554.65	11985.8	26308	57370.2		1.71674	1809.61	3236.22	28656.7	55786.8
1.72666	4398.09	16780.3	15035.8	58654.9		1.72666	3493.41	33495.7	24580.6	62034.9		1.72666	3797	11208	20920	58654.9	58654.9		1.72666	4664	13467.5	22366.5	58562.5		1.72666	2481.74	11471.7	25434.9	57258.4		1.72666	1807	3167.14	27551.4	55920
1.73658	4358.36	16528.5	14244.2	58463.4		1.73658	3527.27	33313.2	23582.5	62069.3		1.73658	3847	10537	19718	58463.4	58463.4		1.73658	4539	12685	21496	58616.5		1.73658	2394	10973.3	24589.3	57147.4		1.73658	1824.59	3098.17	26449.2	56076.1
1.74651	4284.89	16311.4	13471.6	58277.8		1.74651	3559.05	33105.2	22610.8	62037.8		1.74651	3880	9925	18539	58277.8	58277.8		1.74651	4441.5	11965.5	20661	58795		1.74651	2321	10489.9	23786.6	57035.7		1.74651	1881.49	3029.97	25396.6	56302.2
1.75643	4197.53	16097.7	12757.1	58087		1.75643	3576.76	32880.3	21708.1	61995.6		1.75643	3880	9333	17429	58087	58087		1.75643	4361	11287	19848	58973.5		1.75643	2267	10042.6	23001.6	56886.9		1.75643	1960.58	2960.88	24394.6	56527.5
1.76635	4141.45	15864.3	12081.2	57901.7		1.76635	3574.79	32695.5	20825.8	61893.2		1.76635	3896	8820	16389	57901.7	57901.7		1.76635	4281	10640	19036	59152.5		1.76635	2210.1	9627.69	22198.7	56701		1.76635	2056.77	2891.79	23414.5	56756
1.77628	4106.18	15612.9	11442.2	57763.4		1.77628	3574.71	32515.5	19989.3	61794.2		1.77628	3946	8347	15441	57763.4	57763.4		1.77628	4210	10077	18223	59349.5		1.77628	2156.19	9215.42	21394.2	56518		1.77628	2135.07	2839.81	22387.5	56949
1.7862	4072.55	15399.6	10821	57582.7		1.7862	3556.72	32330.9	19158.3	61725.7		1.7862	3996	7873	14586	57582.7	57582.7		1.7862	4148	9535	17398.5	59546		1.7862	2118.47	8851	20545	56369		1.7862	2251.55	2821	21308.7	57138.8
1.79612	4035.55	15206.4	10275	57448.5		1.79612	3541.17	32103.5	18324.7	61688.2		1.79612	4062	7439	13754	57448.5	57448.5		1.79612	4085.5	9013	16598	59778.5		1.79612	2081.74	8490	19649.5	56291.7		1.79612	2371.66	2788.54	20227.4	57299.1
1.80605	3983.74	15068.9	9764.47	57318.1		1.80605	3556.54	31856.2	17493	61618.9		1.80605	4112	7005	12968	57318.1	57318.1		1.80605	4050	8522.5	15808.5	60010.5		1.80605	2045.92	8178.01	18795.8	56258		1.80605	2470.05	2753.54	19242.1	57522.4
1.81597	3914.18	14898.7	9275	57274.9		1.81597	3574.37	31607.5	16726	61550.5		1.81597	4112	6630	12205	57274.9	57274.9		1.81597	4005.5	8074	15031	60279		1.81597	2025.13	7852.63	18013.2	56292		1.81597	2547.65	2719.37	18309.9	57747.8
1.82589	3877.36	14708.2	8804	57321.4		1.82589	3574.28	31400.1	16007.7	61513.6		1.82589	4029	6294	11535	57321.4	57321.4		1.82589	3961	7657	14265	60511		1.82589	1990.85	7577.72	17252.9	56332		1.82589	2625.54	2701	17447.9	57973.1
1.83582	3823.91	14518.2	8350.75	57277.4		1.83582	3590	31196.2	15333.6	61513.4		1.83582	3930	5998	10910	57277.4	57277.4		1.83582	3907	7302	13522	60690		1.83582	1973.13	7321	16468.9	56407		1.83582	2665.11	2666	16636.8	58230.5
1.84574	3787.3	14364.7	7916.85	57273.5		1.84574	3590	31013.6	14708	61547.2		1.84574	3830	5742	10309	57273.5	57273.5		1.84574	3827	6989	12860.5	60833		1.84574	1937.65	7113.89	15663.5	56481		1.84574	2703.29	2649	15898	58517.7
1.85566	3751.94	14211.9	7522	57273		1.85566	3556.09	30852.5	14102.4	61549.1		1.85566	3747	5545	9755	57273	57273		1.85566	3756	6718	12222	60958		1.85566	1902.91	6909	14901.4	56556		1.85566	2741.47	2633.03	15161	58808.2
1.86559	3734.59	14096	7145.96	57275.3		1.86559	3538	30671.2	13520	61618.7		1.86559	3631	5367	9246	57275.3	57275.3		1.86559	3711.5	6447	11606.5	61083		1.86559	1885.01	6737	14164	56667		1.86559	2741.22	2615.94	14448	59097.7
1.87551	3734.41	13981	6806.82	57228.6		1.87551	3504	30466.5	12960.8	61653.9		1.87551	3515	5209	8784	57228.6	57228.6		1.87551	3676	6217	11026.5	61155		1.87551	1868	6548	13428	56816		1.87551	2742.11	2615.85	13858	59420.1
1.88543	3734.41	13884.8	6486.53	57227.9		1.88543	3434.23	30281.8	12447.9	61688.2		1.88543	3399	5071	8321	57227.9	57227.9		1.88543	3649	5998	10458	61208.5		1.88543	1849.19	6359.77	12717	56928		1.88543	2742.99	2615.77	13414.9	59741.7
1.89536	3752.6	13826.7	6203.34	57223.1		1.89536	3331.32	30122.4	11938.1	61652.5		1.89536	3299	4913	7882	57223.1	57223.1		1.89536	3622.5	5800	9924	61208.5		1.89536	1849.28	6187.68	12072	57040		1.89536	2724.69	2615.68	13022	60094.8
1.90528	3806.97	13807.6	5957.58	57222.8		1.90528	3211.4	29984.4	11451.2	61583.8		1.90528	3233	4775	7443	57222.8	57222.8		1.90528	3614	5591	9413	61172.5		1.90528	1849.37	6049	11497	57153.3		1.90528	2687.15	2598.6	12629.1	60384.5
1.9152	3843.97	13788	5731.96	57267		1.9152	3091.46	29825.9	10987.3	61548.1		1.9152	3200	4657	7027	57267	57267		1.9152	3614	5413.5	8949	61119		1.9152	1849.46	5911.49	10968	57191.2		1.9152	2648.44	2580.54	12259.5	60643.1
1.92513	3881	13750.2	5542.77	57358.6		1.92513	2970.57	29712.1	10544.8	61513.6		1.92513	3250	4538	6634	57358.6	57358.6		1.92513	3614	5257	8531	61101		1.92513	1867.55	5774	10530.4	57226.9		1.92513	2630.51	2580.45	11866.1	60836.8
1.93505	3900.27	13710.9	5373.56	57543.7		1.93505	2850.66	29621.2	10150.1	61479.7		1.93505	3382	4459	6287	57543.7	57543.7		1.93505	3622.5	5111	8182.5	61173		1.93505	1903.64	5688	10117.5	57153.5		1.93505	2591.43	2563.7	11448	60997.4
1.94497	3919.55	13710.6	5184.58	57774.3		1.94497	2764.74	29530.9	9755.24	61479.1		1.94497	3548	4380	6010	57774.3	57774.3		1.94497	3605	4965	7857.5	61298		1.94497	1921.73	5603	9749.35	57078.1		1.94497	2552.81	2563.26	11055.1	61126.1
1.9549	3975.36	13749.3	5015.19	57914.2		1.9549	2695.83	29462.6	9406.83	61478.4		1.9549	3714	4321	5779	57914.2	57914.2		1.9549	0	0	0	0		1.9549	1957.82	5534	9381.46	57003.7		1.9549	2494.41	2563.17	10687.8	61191.1
						1.96482	2661.91	29394.2	9105.53	61443.7		1.96482	3847	4301	5547	58054.2			1.96482	0	0	0	0		1.96482	1994.91	5498.91	9059.23	56928.2		1.96482	2474.71	2546.17	10344.5	61225
						1.97474	0	0	0	0		1.97474	0	0	0	58148.6			1.97474	0	0	0	0		1.97474	0	0	0	0		1.97474	0	0	0	0
												1.98467				0

## Sheet: Figure 7g, h
Figure 7g					Figure 7h
length (μm)	MED26(green)	Coilin (red)	DAPI (blue)		length (μm)	NPAT(green)	Coilin (red)	DAPI (blue)
0	7.3333	2.6667	32		0	0.6667	7.333	42
0.02275	8.0655	2.4751	33.3393		0.02245	0.6667	8.667	41.3448
0.04551	9.0952	2.0281	34.7955		0.0449	0.6667	10.644	40.3563
0.06826	9.6083	2.5595	36.0726		0.06734	0.6667	11.966	38.7011
0.09102	10.0629	3.1905	37.2143		0.08979	0.6667	13.333	36.7126
0.11377	10.2321	4.3095	38.2248		0.11224	0.6667	15.276	34.3621
0.13652	10.838	5.1998	39.0285		0.13469	0.3333	17.931	32
0.15928	11.6927	6.0833	39.4583		0.15714	0.3333	21.92	29.6667
0.18203	13.2381	6.9796	39.6803		0.17958	0.3333	31.241	27.3333
0.20479	15.4419	7.6218	39.6488		0.20203	0.3333	44	25.6149
0.22754	18.3627	8.5952	39.2143		0.22448	0.3333	61.448	24.5057
0.25029	22.0226	9.7477	38.4595		0.24693	0.3333	82.379	25.523
0.27305	26.4439	11.2279	37.6003		0.26938	0.3333	104.161	26.2069
0.2958	32.0779	12.4405	36.5828		0.29182	0.3333	125.713	26.8908
0.31856	38.1667	13.7917	35.3958		0.31427	0.3333	142.782	27.908
0.34131	44.4605	15.2262	34.2565		0.33672	0.6667	156.046	28.5057
0.36407	51.9524	16.2721	33.1973		0.35917	0.6667	163.954	29.092
0.38682	59.0488	17.2953	32.1417		0.38162	1	166.977	29.1954
0.40957	64.6667	18.0366	31.1556		0.40406	1.3333	166.621	29.1034
0.43233	70.3333	18.8068	30.2472		0.42651	1.6667	164	28.7759
0.45508	75.267	19.9048	29.6207		0.44896	2.5517	159.31	28.1149
0.47784	77.5312	21.75	28.8906		0.47141	3.3333	153.276	27.1207
0.50059	77.8002	24.1905	28.4286		0.49386	4.8736	146.828	26.1264
0.52334	75.6492	27.217	28.0284		0.5163	7	139.069	25.1322
0.5461	69.6531	31.2381	27.5238		0.53875	11.1954	130	23.9425
0.56885	60.9167	35.4286	27.2381		0.5612	17	118.287	22.8103
0.59161	51.7024	40.0238	27.0476		0.58365	24.5172	105.931	22.2644
0.61436	44.6877	44.5487	26.8571		0.6061	33.6897	92.264	23.1322
0.63711	40.6667	49.5	26.8333		0.62854	44.023	78.299	24.1494
0.65987	37.3631	54.8442	27.0779		0.65099	54.8333	65	25.3333
0.68262	33.8788	60.5714	27.6688		0.67344	64.6322	52.69	26.3448
0.70538	30.1726	66.8571	28.5822		0.69589	72.4425	42.046	27.5115
0.72813	26.2857	73.0068	29.7143		0.71834	77.8966	33.034	28.5172
0.75089	22.6296	78.1548	30.9061		0.74078	80.7184	25.333	29.1897
0.77364	19.662	81.7236	32		0.76323	81.2184	19.333	29.6667
0.79639	17.2656	83.0625	32.776		0.78568	80.5287	16.529	30
0.81915	15.6429	81.6667	33.2143		0.80813	77.3793	14.506	30.2069
0.8419	14.582	78.3635	32.9597		0.83058	71.6954	12.908	30.3333
0.86466	13.9945	73.2398	32.5889		0.85302	64.0115	10.897	30.3333
0.88741	13.4702	66.5476	31.8512		0.87547	53.5517	9.333	30.3333
0.91016	12.9048	58.0136	30.8027		0.89792	42.1034	8.667	30.3333
0.93292	12.4053	48.631	29.7381		0.92037	31.0977	8.471	30.6667
0.95567	11.9167	39.7917	28.6042		0.94282	21.4253	8	31.4253
0.97843	11.631	32.1299	27.5952		0.96526	13.7529	8	32.7529
1.00118	11.5051	26.7143	26.7381		0.98771	8.4943	8	34.1609
1.02393	11.9024	22.1881	25.9821		1.01016	5.408	7.851	35.7414
1.04669	12.6786	18.2619	25.2326		1.03261	4	7.862	37.1379
1.06944	13.4391	15.0238	24.6163		1.05506	3	7.333	38.523
1.0922	14.034	12.2585	24.034		1.0775	2.3908	7.218	39.8391
1.11495	14.3333	10	23.5156		1.09995	2.0517	6.563	40.8736
1.1377	14.1071	7.9048	22.8452		1.1224	1.7126	6	42.1839
1.16046	13.4538	5.9881	22.2262		1.14485	1.7069	5.333	43.1609
1.18321	12.4677	4.6361	21.3963		1.1673	1.7356	4.667	43.8391
1.20597	11.1131	3.8929	20.8226		1.18974	2.0287	4.667	44.4483
1.22872	9.9426	3.2619	21.6645		1.21219	2.046	4.667	44.4483
1.25147	8.7554	2.631	22.5714		1.23464	2.3678	4.667	44.4023
1.27423	8.3333	2	23		1.25709	3.023	4.667	44.3678
					1.27954	3.3448	4.667	43.6839
					1.30198	3.6667	4.667	43

## Sheet: Figure 7i
	ELL	number	%	colocalized ELL %
	ELL total	145	100
	with HLBs	3	2.1	2.5
	with CBs	58	40	47.5
	with HLBs and CBs	61	42.1	50
	alone	23	15.9
	ICE1	number	%	colocalized ICE1 %
	ICE1 total	108	100
	with HLBs	1	0.9	1.4
	with CBs	35	32.4	49.3
	with HLBs and CBs	35	32.4	49.3
	alone	37	34.3
	FLASH	number	%	colocalized FLASH %
	FLASH total	225	100
	with HLBs	100	44.4	53.5
	with CBs	16	7.1	8.6
	with HLBs and CBs	71	31.6	38
	alone	38	16.9
	LSM11	number	%	colocalized LSM11 %
	LSM11 total	180	100
	with HLBs	45	25	28
	with CBs	40	22.2	24.8
	with HLBs and CBs	76	42.2	47.2
	alone	19	10.6
	MED1	number	%	colocalized MED1 %
	MED1 total	207	100
	with HLBs	25	12.1	29.8
	with CBs	28	13.5	33.3
	with HLBs and CBs	31	15	36.9
	alone	123	59.4
	MED26	number	%	colocalized MED26 %
	MED26 total	113	100
	with HLBs	25	22.1	30.1
	with CBs	18	15.9	21.7
	with HLBs and CBs	40	35.4	48.2
	alone	30	26.5

## Sheet: Figure 8d
	name	chromosome	start	end	WT1_sum	WT2_sum	mut1_sum	mut2_sum
	Histone cluster 2	1	149780000	149890000	11883.8	11133.4	4246.67	4302.17
	Histone cluster 2 mean					11508.6		4274.42
		chromosome	start	end	WT1_sum	WT2_sum	mut1_sum	mut2_sum
	Histone cluster 1-1	6	27130000	27150000	2139.04	1888.55	638.161	807.526
	Histone cluster 1-2	6	27801000	27903000	6777.33	6790.09	2536.79	2401.61
	Histone cluster 1 total				8916.36	8678.64	3174.95	3209.14
	mean					8797.5		3192.05
		WT1_sum	WT2_sum	mut1_sum	mut2_sum
	snRNA	3595.65	3859.82	2581.29	3023.04
	mean		3727.73		2802.16
		WT1_sum	WT2_sum	mut1_sum	mut2_sum
	snoRNA	7611.91	7625.74	5760.01	5892.15
	mean		7618.83		5826.08

[truncated: 10 more sheets: Figure 9a,b,d,f, Figure S6a-d, Figure S7a, Figure S7h, Figure S8d, Figure S9c, Figure S10b, c, Figure S13a, Figure S13c, d, e, Figure S14a, c]
